# Supplementary material for: Integrative multi-region molecular profiling of primary prostate cancer in men with synchronous lymph node metastasis
Source: Nat Commun. 2024 May 21;15:4341. doi: 10.1038/s41467-024-48629-y (PMC11109137; doi:10.1038/s41467-024-48629-y)
Supplement: Supplementary file 4 — Source Data [file 41467_2024_48629_MOESM4_ESM.xlsx]

## Sheet: Fig 1
CENTER	SAMPLE	COHORT	PATIENT	FOCUS	GLEASON	GRADE GROUP	STAGE	EPE	SVI	LVI	CRIBRIFORM	SOLID	SINGLE CELLS	COMEDONECROSIS	DUCTAL	INTRADUCTAL	TREATMENT EFFECT
Vienna	PR-351	Multifocal/LN	Pt1	P1	4+5	5	T3a	Y	N	N	Y	N	Y	N	Y	N	Y
Vienna	PR-352	Multifocal/LN	Pt1	P2	4+5	5	T3a	Y	N	N	Y	Y	N	N	Y	N	N
Vienna	PR-353	Multifocal/LN	Pt1	P3	4+5	5	T3b	Y	Y	Y	N	N	Y	N	N	N	Y
Vienna	PR-354	Multifocal/LN	Pt1	P4	5+4	5	T2	N	N	N	N	N	Y	N	N	N	Y
Vienna	PR-355	Multifocal/LN	Pt1	P5	3+4	2	T2	N	N	N	N	N	N	N	N	N	N
Vienna	PR-356	Multifocal/LN	Pt1	LN1	4+4	4	N/A	N/A	N/A	N/A	Y	N	N	N	N	N/A	N
Vienna	PR-357	Multifocal/LN	Pt1	LN2	4+4	4	N/A	N/A	N/A	N/A	Y	N	N	N	N	N/A	N
Vienna	PR-358	Multifocal/LN	Pt1	C	N/A	N/A	N/A	N/A	N/A	N/A	N/A	N/A	N/A	N/A	N/A	N/A	N/A
CENTER	SAMPLE	COHORT	PATIENT	FOCUS	GLEASON	GRADE GROUP	STAGE	EPE	SVI	LVI	CRIBRIFORM	SOLID	SINGLE CELLS	COMEDONECROSIS	DUCTAL	INTRADUCTAL	TREATMENT EFFECT
Vienna	PR-359	Multifocal/LN	Pt2	P1	4+5	5	T3a	Y	N	Y	N	Y	Y	N	N	N	N
Vienna	PR-360	Multifocal/LN	Pt2	P2	5+4	5	T2	N	N	N	N	Y	Y	N	N	N	N
Vienna	PR-361	Multifocal/LN	Pt2	P3	5+5	5	T3a	Y	N	N	N	Y	N	N	N	N	N
Vienna	PR-362	Multifocal/LN	Pt2	P4	5+4	5	T3a	Y	N	N	Y	Y	N	N	N	N	N
Vienna	PR-363	Multifocal/LN	Pt2	LN1	4+4	4	N/A	N/A	N/A	N/A	Y	N	N	N	N	N/A	N
Vienna	PR-364	Multifocal/LN	Pt2	LN2	4+5	5	N/A	N/A	N/A	N/A	Y	Y	Y	N	N	N/A	N
Vienna	PR-365	Multifocal/LN	Pt2	C	N/A	N/A	N/A	N/A	N/A	N/A	N/A	N/A	N/A	N/A	N/A	N/A	N/A
CENTER	SAMPLE	COHORT	PATIENT	FOCUS	GLEASON	GRADE GROUP	STAGE	EPE	SVI	LVI	CRIBRIFORM	SOLID	SINGLE CELLS	COMEDONECROSIS	DUCTAL	INTRADUCTAL	TREATMENT EFFECT
Vienna	PR-372	Multifocal/LN	Pt4	P1	5+4	5	T3a	Y	N	N	Y	Y	N	N	Y	N	N
Vienna	PR-373	Multifocal/LN	Pt4	P2	5+4	5	T3a+	Y	N	N	Y	Y	N	N	N	N	N
Vienna	PR-374	Multifocal/LN	Pt4	P3	4+5	5	T2	N	N	N	Y	N	Y	N	N	Y	N
Vienna	PR-375	Multifocal/LN	Pt4	P4	4+4	4	T2	N	N	N	Y	N	N	N	N	N	N
Vienna	PR-376	Multifocal/LN	Pt4	LN1	4+4	4	N/A	N/A	N/A	N/A	Y	N	Y	N	Y	N/A	N
Vienna	PR-377	Multifocal/LN	Pt4	LN2	4+5	5	N/A	N/A	N/A	N/A	Y	Y	Y	N	Y	N/A	N
Vienna	PR-378	Multifocal/LN	Pt4	C	N/A	N/A	N/A	N/A	N/A	N/A	N/A	N/A	N/A	N/A	N/A	N/A	N/A
CENTER	SAMPLE	COHORT	PATIENT	FOCUS	GLEASON	GRADE GROUP	STAGE	EPE	SVI	LVI	CRIBRIFORM	SOLID	SINGLE CELLS	COMEDONECROSIS	DUCTAL	INTRADUCTAL	TREATMENT EFFECT
Milan	PR-900	Multifocal/LN	Pt30	P1	3+4	2	T2	N	N	N	N	N	N	N	N	N	N
Milan	PR-901	Multifocal/LN	Pt30	P2	4+3	3	T2	N	N	N	Y	N	N	N	N	N	N
Milan	PR-902	Multifocal/LN	Pt30	P3	4+5	5	T2	N	N	N	Y	Y	N	N	N	Y	N
Milan	PR-903	Multifocal/LN	Pt30	P4	3+4	2	T2	N	N	N	N	N	N	N	N	N	N
Milan	PR-904	Multifocal/LN	Pt30	P5	3+4	2	T2	N	N	N	N	N	N	N	N	N	N
Milan	PR-905	Multifocal/LN	Pt30	P6	4+4	4	T2	N	N	N	N	N	N	N	N	N	N
Milan	PR-906	Multifocal/LN	Pt30	P7	4+5	5	T2	N	N	N	Y	Y	N	N	N	Y	N
Milan	PR-907	Multifocal/LN	Pt30	LN1	3+4	2	N/A	N/A	N/A	N/A	N	N	N	N	N	N/A	N/A
Milan	PR-908	Multifocal/LN	Pt30	LN2	4+3	3	N/A	N/A	N/A	N/A	Y	N	N	N	N	N/A	N/A
CENTER	SAMPLE	COHORT	PATIENT	FOCUS	GLEASON	GRADE GROUP	STAGE	EPE	SVI	LVI	CRIBRIFORM	SOLID	SINGLE CELLS	COMEDONECROSIS	DUCTAL	INTRADUCTAL	TREATMENT EFFECT
Milan	PR-922	Multifocal/LN	Pt33	P1	3+3	1	T2	N	N	N	N	N	N	N	N	N	N
Milan	PR-923	Multifocal/LN	Pt33	P2	4+5	5	T2	N	N	N	Y	N	Y	N	N	Y	N
Milan	PR-924	Multifocal/LN	Pt33	P3	4+5	5	T2	N	N	N	Y	N	Y	N	N	N	N
Milan	PR-925	Multifocal/LN	Pt33	P4	5+3	4	T2	N	N	N	N	N	Y	N	N	N	N
Milan	PR-929	Multifocal/LN	Pt33	P8	5+4	5	T2	N	N	N	N	N	Y	N	N	N	N
Milan	PR-930	Multifocal/LN	Pt33	LN1	4+4	4	N/A	N/A	N/A	N/A	Y	N	N	N	N	N/A	N/A
Milan	PR-937	Multifocal/LN	Pt33	P5	4+5	5	T2	N	N	N	N	N	Y	N	N	N	N
Milan	PR-938	Multifocal/LN	Pt33	P6	4+4	5	T2	N	N	N	Y	N	N	N	N	N	N
Milan	PR-939	Multifocal/LN	Pt33	P7	4+5	5	T2	N	N	N	Y	N	Y	N	N	N	N
CENTER	SAMPLE	COHORT	PATIENT	FOCUS	GLEASON	GRADE GROUP	STAGE	EPE	SVI	LVI	CRIBRIFORM	SOLID	SINGLE CELLS	COMEDONECROSIS	DUCTAL	INTRADUCTAL	TREATMENT EFFECT
Milan	PR-926	Multifocal/LN	Pt34	P7	3+4	2	T2	N	N	N	Y	N	N	N	N	Y	N
Milan	PR-927	Multifocal/LN	Pt34	P8	4+5	5	T3a	Y	N	N	Y	N	N	Y	N	Y	N
Milan	PR-928	Multifocal/LN	Pt34	P9	4+5	5	T2	N	N	N	Y	N	Y	N	N	Y	N
Milan	PR-931	Multifocal/LN	Pt34	P1	4+3	3	T2	N	N	N	Y	N	N	N	N	Y	N
Milan	PR-932	Multifocal/LN	Pt34	P2	4+3	3	T2	N	N	N	Y	N	N	N	N	N	N
Milan	PR-933	Multifocal/LN	Pt34	P3	5+4	5	T2	N	N	N	N	N	Y	N	N	N	N
Milan	PR-934	Multifocal/LN	Pt34	P4	4+5	5	T3a	Y	N	Y	Y	N	Y	N	N	N	N
Milan	PR-935	Multifocal/LN	Pt34	P5	5+4	5	T2	N	N	N	N	N	Y	N	N	N	N
Milan	PR-936	Multifocal/LN	Pt34	P6	5+4	5	T2	N	N	N	N	N	Y	N	N	N	N
Milan	PR-940	Multifocal/LN	Pt34	LN1	4+5	5	N/A	N/A	N/A	N/A	Y	N	N	Y	N	N/A	N/A
Milan	PR-941	Multifocal/LN	Pt34	LN2	4+5	5	N/A	N/A	N/A	N/A	Y	N	N	Y	N	N/A	N/A
Milan	PR-942	Multifocal/LN	Pt34	LN3	4+5	5	N/A	N/A	N/A	N/A	Y	N	N	Y	N	N/A	N/A
CENTER	SAMPLE	COHORT	PATIENT	FOCUS	GLEASON	GRADE GROUP	STAGE	EPE	SVI	LVI	CRIBRIFORM	SOLID	SINGLE CELLS	COMEDONECROSIS	DUCTAL	INTRADUCTAL	TREATMENT EFFECT
Milan	PR-965	Multifocal/LN	Pt38	P1	3+3	1	T2	N	N	N	N	N	N	N	N	N	N
Milan	PR-966	Multifocal/LN	Pt38	P2	3+4	2	T2	N	N	N	N	N	N	N	N	N	N
Milan	PR-967	Multifocal/LN	Pt38	P3	4+5	5	T2	N	N	N	N	N	Y	N	N	N	N
Milan	PR-968	Multifocal/LN	Pt38	P4	3+4	2	T2	N	N	N	Y	N	N	N	N	N	N
Milan	PR-969	Multifocal/LN	Pt38	P5	4+3	3	T2	N	N	N	Y	N	N	N	N	Y	Y
Milan	PR-970	Multifocal/LN	Pt38	P6	4+4	3	T2	N	N	N	Y	N	N	N	N	N	N
Milan	PR-971	Multifocal/LN	Pt38	P7	4+5	5	T3a	Y	N	N	Y	Y	N	Y	N	Y	N
Milan	PR-972	Multifocal/LN	Pt38	LN1	4+3	3	N/A	N/A	N/A	N/A	N	N	N	N	N	N/A	N/A
CENTER	SAMPLE	COHORT	PATIENT	FOCUS	GLEASON	GRADE GROUP	STAGE	EPE	SVI	LVI	CRIBRIFORM	SOLID	SINGLE CELLS	COMEDONECROSIS	DUCTAL	INTRADUCTAL	TREATMENT EFFECT
Milan	PR-973	Multifocal/LN	Pt39	P1	3+3	1	T2	N	N	N	N	N	N	N	N	N	N
Milan	PR-974	Multifocal/LN	Pt39	P2	4+3	3	T2	N	N	N	Y	N	N	N	N	Y	N
Milan	PR-975	Multifocal/LN	Pt39	P3	4+4	4	T2	N	N	N	Y	N	N	N	N	N	N
Milan	PR-976	Multifocal/LN	Pt39	P4	4+3	3	T2	N	N	N	Y	N	N	N	N	N	N
Milan	PR-977	Multifocal/LN	Pt39	P5	3+4	2	T2	N	N	N	Y	N	N	N	N	N	N
Milan	PR-978	Multifocal/LN	Pt39	P6	4+3	3	T2	N	N	N	Y	N	N	N	N	Y	N
Milan	PR-979	Multifocal/LN	Pt39	P7	4+3	3	T3a	Y	N	N	Y	N	N	N	N	N	N
Milan	PR-980	Multifocal/LN	Pt39	P8	4+5	5	T2	N	N	N	Y	N	N	Y	N	Y	N
Milan	PR-981	Multifocal/LN	Pt39	P9	4+3	3	T2	N	N	N	Y	N	N	N	N	Y	N
Milan	PR-982	Multifocal/LN	Pt39	P10	4+3	3	T2	N	N	N	Y	N	N	N	N	Y	N
Milan	PR-983	Multifocal/LN	Pt39	P11	4+4	4	T3a	Y	N	N	Y	N	N	N	Y	N	N
Milan	PR-984	Multifocal/LN	Pt39	P12	4+5	5	T2	N	N	N	Y	N	N	Y	N	Y	N
Milan	PR-985	Multifocal/LN	Pt39	LN1	4+3	3	N/A	N/A	N/A	N/A	Y	N	N	N	N	N/A	N/A
CENTER	SAMPLE	COHORT	PATIENT	FOCUS	GLEASON	GRADE GROUP	STAGE	EPE	SVI	LVI	CRIBRIFORM	SOLID	SINGLE CELLS	COMEDONECROSIS	DUCTAL	INTRADUCTAL	TREATMENT EFFECT
Milan	PR-986	Multifocal/LN	Pt40	P1	3+4	2	T2	N	N	N	Y	N	N	N	N	N	N
Milan	PR-987	Multifocal/LN	Pt40	P2	4+3	3	T3a	Y	N	N	Y	N	N	N	N	Y	N
Milan	PR-988	Multifocal/LN	Pt40	P3	4+5	5	T2	N	N	N	Y	N	Y	N	N	Y	N
Milan	PR-989	Multifocal/LN	Pt40	P4	4+5	5	T2	N	N	N	Y	Y	N	Y	N	Y	N
Milan	PR-990	Multifocal/LN	Pt40	P5	5+4	5	T2	N	N	N	Y	N	Y	N	N	Y	N
Milan	PR-991	Multifocal/LN	Pt40	LN1	4+3	3	N/A	N/A	N/A	N/A	N	N	N	N	N	N/A	N/A
CENTER	SAMPLE	COHORT	PATIENT	FOCUS	GLEASON	GRADE GROUP	STAGE	EPE	SVI	LVI	CRIBRIFORM	SOLID	SINGLE CELLS	COMEDONECROSIS	DUCTAL	INTRADUCTAL	TREATMENT EFFECT
Michigan	PR-10001	Multifocal/LN	Pt41	P1	4+5	5	T3a	Y	N	Y	Y	N	Y	N	N	Y	N
Michigan	PR-10002	Multifocal/LN	Pt41	P2	4+5	5	T2	N	N	N	Y	N	Y	N	N	N	N
Michigan	PR-10003	Multifocal/LN	Pt41	P3	3+3	1	T2	N	N	N	N	N	N	N	N	N	N
Michigan	PR-10004	Multifocal/LN	Pt41	P4	3+4	2	T2	N	N	N	N	N	N	N	N	N	N
Michigan	PR-10005	Multifocal/LN	Pt41	LN1	4+4	4	N/A	N/A	N/A	N/A	Y	N	N	N	N	N/A	N/A

## Sheet: Fig 2
CENTER	SAMPLE	COHORT	PATIENT	FOCUS	GLEASON	GRADE GROUP	STAGE	EPE	SVI	LVI	CRIBRIFORM	SOLID	SINGLE CELLS	COMEDONECROSIS	DUCTAL	INTRADUCTAL	TREATMENT EFFECT
Vienna	PR-351	Multifocal/LN	Pt1	P1	4+5	5	T3a	Y	N	N	Y	N	Y	N	Y	N	Y
Vienna	PR-352	Multifocal/LN	Pt1	P2	4+5	5	T3a	Y	N	N	Y	Y	N	N	Y	N	N
Vienna	PR-353	Multifocal/LN	Pt1	P3	4+5	5	T3b	Y	Y	Y	N	N	Y	N	N	N	Y
Vienna	PR-354	Multifocal/LN	Pt1	P4	5+4	5	T2	N	N	N	N	N	Y	N	N	N	Y
Vienna	PR-355	Multifocal/LN	Pt1	P5	3+4	2	T2	N	N	N	N	N	N	N	N	N	N
Vienna	PR-356	Multifocal/LN	Pt1	LN1	4+4	4	N/A	N/A	N/A	N/A	Y	N	N	N	N	N/A	N
Vienna	PR-357	Multifocal/LN	Pt1	LN2	4+4	4	N/A	N/A	N/A	N/A	Y	N	N	N	N	N/A	N
Vienna	PR-358	Multifocal/LN	Pt1	C	N/A	N/A	N/A	N/A	N/A	N/A	N/A	N/A	N/A	N/A	N/A	N/A	N/A
CENTER	SAMPLE	COHORT	PATIENT	FOCUS	GLEASON	GRADE GROUP	STAGE	EPE	SVI	LVI	CRIBRIFORM	SOLID	SINGLE CELLS	COMEDONECROSIS	DUCTAL	INTRADUCTAL	TREATMENT EFFECT
Milan	PR-922	Multifocal/LN	Pt33	P1	3+3	1	T2	N	N	N	N	N	N	N	N	N	N
Milan	PR-923	Multifocal/LN	Pt33	P2	4+5	5	T2	N	N	N	Y	N	Y	N	N	Y	N
Milan	PR-924	Multifocal/LN	Pt33	P3	4+5	5	T2	N	N	N	Y	N	Y	N	N	N	N
Milan	PR-925	Multifocal/LN	Pt33	P4	5+3	4	T2	N	N	N	N	N	Y	N	N	N	N
Milan	PR-929	Multifocal/LN	Pt33	P8	5+4	5	T2	N	N	N	N	N	Y	N	N	N	N
Milan	PR-930	Multifocal/LN	Pt33	LN1	4+4	4	N/A	N/A	N/A	N/A	Y	N	N	N	N	N/A	N/A
Milan	PR-937	Multifocal/LN	Pt33	P5	4+5	5	T2	N	N	N	N	N	Y	N	N	N	N
Milan	PR-938	Multifocal/LN	Pt33	P6	4+4	5	T2	N	N	N	Y	N	N	N	N	N	N
Milan	PR-939	Multifocal/LN	Pt33	P7	4+5	5	T2	N	N	N	Y	N	Y	N	N	N	N
CENTER	SAMPLE	COHORT	PATIENT	FOCUS	GLEASON	GRADE GROUP	STAGE	EPE	SVI	LVI	CRIBRIFORM	SOLID	SINGLE CELLS	COMEDONECROSIS	DUCTAL	INTRADUCTAL	TREATMENT EFFECT
Michigan	PR-10001	Multifocal/LN	Pt41	P1	4+5	5	T3a	Y	N	Y	Y	N	Y	N	N	Y	N
Michigan	PR-10002	Multifocal/LN	Pt41	P2	4+5	5	T2	N	N	N	Y	N	Y	N	N	N	N
Michigan	PR-10003	Multifocal/LN	Pt41	P3	3+3	1	T2	N	N	N	N	N	N	N	N	N	N
Michigan	PR-10004	Multifocal/LN	Pt41	P4	3+4	2	T2	N	N	N	N	N	N	N	N	N	N
Michigan	PR-10005	Multifocal/LN	Pt41	LN1	4+4	4	N/A	N/A	N/A	N/A	Y	N	N	N	N	N/A	N/A

## Sheet: Fig S1
CENTER	SAMPLE	COHORT	PATIENT	FOCUS	GLEASON	GRADE GROUP	STAGE	EPE	SVI	LVI	CRIBRIFORM	SOLID	SINGLE CELLS	COMEDONECROSIS	DUCTAL	INTRADUCTAL	TREATMENT EFFECT
Vienna	PR-351	Multifocal/LN	Pt1	P1	4+5	5	T3a	Y	N	N	Y	N	Y	N	Y	N	Y
Vienna	PR-352	Multifocal/LN	Pt1	P2	4+5	5	T3a	Y	N	N	Y	Y	N	N	Y	N	N
Vienna	PR-353	Multifocal/LN	Pt1	P3	4+5	5	T3b	Y	Y	Y	N	N	Y	N	N	N	Y
Vienna	PR-354	Multifocal/LN	Pt1	P4	5+4	5	T2	N	N	N	N	N	Y	N	N	N	Y
Vienna	PR-355	Multifocal/LN	Pt1	P5	3+4	2	T2	N	N	N	N	N	N	N	N	N	N
Vienna	PR-356	Multifocal/LN	Pt1	LN1	4+4	4	N/A	N/A	N/A	N/A	Y	N	N	N	N	N/A	N
Vienna	PR-357	Multifocal/LN	Pt1	LN2	4+4	4	N/A	N/A	N/A	N/A	Y	N	N	N	N	N/A	N
Vienna	PR-358	Multifocal/LN	Pt1	C	N/A	N/A	N/A	N/A	N/A	N/A	N/A	N/A	N/A	N/A	N/A	N/A	N/A
CENTER	SAMPLE	COHORT	PATIENT	FOCUS	GLEASON	GRADE GROUP	STAGE	EPE	SVI	LVI	CRIBRIFORM	SOLID	SINGLE CELLS	COMEDONECROSIS	DUCTAL	INTRADUCTAL	TREATMENT EFFECT
Vienna	PR-359	Multifocal/LN	Pt2	P1	4+5	5	T3a	Y	N	Y	N	Y	Y	N	N	N	N
Vienna	PR-360	Multifocal/LN	Pt2	P2	5+4	5	T2	N	N	N	N	Y	Y	N	N	N	N
Vienna	PR-361	Multifocal/LN	Pt2	P3	5+5	5	T3a	Y	N	N	N	Y	N	N	N	N	N
Vienna	PR-362	Multifocal/LN	Pt2	P4	5+4	5	T3a	Y	N	N	Y	Y	N	N	N	N	N
Vienna	PR-363	Multifocal/LN	Pt2	LN1	4+4	4	N/A	N/A	N/A	N/A	Y	N	N	N	N	N/A	N
Vienna	PR-364	Multifocal/LN	Pt2	LN2	4+5	5	N/A	N/A	N/A	N/A	Y	Y	Y	N	N	N/A	N
Vienna	PR-365	Multifocal/LN	Pt2	C	N/A	N/A	N/A	N/A	N/A	N/A	N/A	N/A	N/A	N/A	N/A	N/A	N/A
CENTER	SAMPLE	COHORT	PATIENT	FOCUS	GLEASON	GRADE GROUP	STAGE	EPE	SVI	LVI	CRIBRIFORM	SOLID	SINGLE CELLS	COMEDONECROSIS	DUCTAL	INTRADUCTAL	TREATMENT EFFECT
Vienna	PR-372	Multifocal/LN	Pt4	P1	5+4	5	T3a	Y	N	N	Y	Y	N	N	Y	N	N
Vienna	PR-373	Multifocal/LN	Pt4	P2	5+4	5	T3a+	Y	N	N	Y	Y	N	N	N	N	N
Vienna	PR-374	Multifocal/LN	Pt4	P3	4+5	5	T2	N	N	N	Y	N	Y	N	N	Y	N
Vienna	PR-375	Multifocal/LN	Pt4	P4	4+4	4	T2	N	N	N	Y	N	N	N	N	N	N
Vienna	PR-376	Multifocal/LN	Pt4	LN1	4+4	4	N/A	N/A	N/A	N/A	Y	N	Y	N	Y	N/A	N
Vienna	PR-377	Multifocal/LN	Pt4	LN2	4+5	5	N/A	N/A	N/A	N/A	Y	Y	Y	N	Y	N/A	N
Vienna	PR-378	Multifocal/LN	Pt4	C	N/A	N/A	N/A	N/A	N/A	N/A	N/A	N/A	N/A	N/A	N/A	N/A	N/A
CENTER	SAMPLE	COHORT	PATIENT	FOCUS	GLEASON	GRADE GROUP	STAGE	EPE	SVI	LVI	CRIBRIFORM	SOLID	SINGLE CELLS	COMEDONECROSIS	DUCTAL	INTRADUCTAL	TREATMENT EFFECT
Milan	PR-900	Multifocal/LN	Pt30	P1	3+4	2	T2	N	N	N	N	N	N	N	N	N	N
Milan	PR-901	Multifocal/LN	Pt30	P2	4+3	3	T2	N	N	N	Y	N	N	N	N	N	N
Milan	PR-902	Multifocal/LN	Pt30	P3	4+5	5	T2	N	N	N	Y	Y	N	N	N	Y	N
Milan	PR-903	Multifocal/LN	Pt30	P4	3+4	2	T2	N	N	N	N	N	N	N	N	N	N
Milan	PR-904	Multifocal/LN	Pt30	P5	3+4	2	T2	N	N	N	N	N	N	N	N	N	N
Milan	PR-905	Multifocal/LN	Pt30	P6	4+4	4	T2	N	N	N	N	N	N	N	N	N	N
Milan	PR-906	Multifocal/LN	Pt30	P7	4+5	5	T2	N	N	N	Y	Y	N	N	N	Y	N
Milan	PR-907	Multifocal/LN	Pt30	LN1	3+4	2	N/A	N/A	N/A	N/A	N	N	N	N	N	N/A	N/A
Milan	PR-908	Multifocal/LN	Pt30	LN2	4+3	3	N/A	N/A	N/A	N/A	Y	N	N	N	N	N/A	N/A
CENTER	SAMPLE	COHORT	PATIENT	FOCUS	GLEASON	GRADE GROUP	STAGE	EPE	SVI	LVI	CRIBRIFORM	SOLID	SINGLE CELLS	COMEDONECROSIS	DUCTAL	INTRADUCTAL	TREATMENT EFFECT
Milan	PR-922	Multifocal/LN	Pt33	P1	3+3	1	T2	N	N	N	N	N	N	N	N	N	N
Milan	PR-923	Multifocal/LN	Pt33	P2	4+5	5	T2	N	N	N	Y	N	Y	N	N	Y	N
Milan	PR-924	Multifocal/LN	Pt33	P3	4+5	5	T2	N	N	N	Y	N	Y	N	N	N	N
Milan	PR-925	Multifocal/LN	Pt33	P4	5+3	4	T2	N	N	N	N	N	Y	N	N	N	N
Milan	PR-929	Multifocal/LN	Pt33	P8	5+4	5	T2	N	N	N	N	N	Y	N	N	N	N
Milan	PR-930	Multifocal/LN	Pt33	LN1	4+4	4	N/A	N/A	N/A	N/A	Y	N	N	N	N	N/A	N/A
Milan	PR-937	Multifocal/LN	Pt33	P5	4+5	5	T2	N	N	N	N	N	Y	N	N	N	N
Milan	PR-938	Multifocal/LN	Pt33	P6	4+4	5	T2	N	N	N	Y	N	N	N	N	N	N
Milan	PR-939	Multifocal/LN	Pt33	P7	4+5	5	T2	N	N	N	Y	N	Y	N	N	N	N
CENTER	SAMPLE	COHORT	PATIENT	FOCUS	GLEASON	GRADE GROUP	STAGE	EPE	SVI	LVI	CRIBRIFORM	SOLID	SINGLE CELLS	COMEDONECROSIS	DUCTAL	INTRADUCTAL	TREATMENT EFFECT
Milan	PR-926	Multifocal/LN	Pt34	P7	3+4	2	T2	N	N	N	Y	N	N	N	N	Y	N
Milan	PR-927	Multifocal/LN	Pt34	P8	4+5	5	T3a	Y	N	N	Y	N	N	Y	N	Y	N
Milan	PR-928	Multifocal/LN	Pt34	P9	4+5	5	T2	N	N	N	Y	N	Y	N	N	Y	N
Milan	PR-931	Multifocal/LN	Pt34	P1	4+3	3	T2	N	N	N	Y	N	N	N	N	Y	N
Milan	PR-932	Multifocal/LN	Pt34	P2	4+3	3	T2	N	N	N	Y	N	N	N	N	N	N
Milan	PR-933	Multifocal/LN	Pt34	P3	5+4	5	T2	N	N	N	N	N	Y	N	N	N	N
Milan	PR-934	Multifocal/LN	Pt34	P4	4+5	5	T3a	Y	N	Y	Y	N	Y	N	N	N	N
Milan	PR-935	Multifocal/LN	Pt34	P5	5+4	5	T2	N	N	N	N	N	Y	N	N	N	N
Milan	PR-936	Multifocal/LN	Pt34	P6	5+4	5	T2	N	N	N	N	N	Y	N	N	N	N
Milan	PR-940	Multifocal/LN	Pt34	LN1	4+5	5	N/A	N/A	N/A	N/A	Y	N	N	Y	N	N/A	N/A
Milan	PR-941	Multifocal/LN	Pt34	LN2	4+5	5	N/A	N/A	N/A	N/A	Y	N	N	Y	N	N/A	N/A
Milan	PR-942	Multifocal/LN	Pt34	LN3	4+5	5	N/A	N/A	N/A	N/A	Y	N	N	Y	N	N/A	N/A
CENTER	SAMPLE	COHORT	PATIENT	FOCUS	GLEASON	GRADE GROUP	STAGE	EPE	SVI	LVI	CRIBRIFORM	SOLID	SINGLE CELLS	COMEDONECROSIS	DUCTAL	INTRADUCTAL	TREATMENT EFFECT
Milan	PR-965	Multifocal/LN	Pt38	P1	3+3	1	T2	N	N	N	N	N	N	N	N	N	N
Milan	PR-966	Multifocal/LN	Pt38	P2	3+4	2	T2	N	N	N	N	N	N	N	N	N	N
Milan	PR-967	Multifocal/LN	Pt38	P3	4+5	5	T2	N	N	N	N	N	Y	N	N	N	N
Milan	PR-968	Multifocal/LN	Pt38	P4	3+4	2	T2	N	N	N	Y	N	N	N	N	N	N
Milan	PR-969	Multifocal/LN	Pt38	P5	4+3	3	T2	N	N	N	Y	N	N	N	N	Y	Y
Milan	PR-970	Multifocal/LN	Pt38	P6	4+4	3	T2	N	N	N	Y	N	N	N	N	N	N
Milan	PR-971	Multifocal/LN	Pt38	P7	4+5	5	T3a	Y	N	N	Y	Y	N	Y	N	Y	N
Milan	PR-972	Multifocal/LN	Pt38	LN1	4+3	3	N/A	N/A	N/A	N/A	N	N	N	N	N	N/A	N/A
CENTER	SAMPLE	COHORT	PATIENT	FOCUS	GLEASON	GRADE GROUP	STAGE	EPE	SVI	LVI	CRIBRIFORM	SOLID	SINGLE CELLS	COMEDONECROSIS	DUCTAL	INTRADUCTAL	TREATMENT EFFECT
Milan	PR-973	Multifocal/LN	Pt39	P1	3+3	1	T2	N	N	N	N	N	N	N	N	N	N
Milan	PR-974	Multifocal/LN	Pt39	P2	4+3	3	T2	N	N	N	Y	N	N	N	N	Y	N
Milan	PR-975	Multifocal/LN	Pt39	P3	4+4	4	T2	N	N	N	Y	N	N	N	N	N	N
Milan	PR-976	Multifocal/LN	Pt39	P4	4+3	3	T2	N	N	N	Y	N	N	N	N	N	N
Milan	PR-977	Multifocal/LN	Pt39	P5	3+4	2	T2	N	N	N	Y	N	N	N	N	N	N
Milan	PR-978	Multifocal/LN	Pt39	P6	4+3	3	T2	N	N	N	Y	N	N	N	N	Y	N
Milan	PR-979	Multifocal/LN	Pt39	P7	4+3	3	T3a	Y	N	N	Y	N	N	N	N	N	N
Milan	PR-980	Multifocal/LN	Pt39	P8	4+5	5	T2	N	N	N	Y	N	N	Y	N	Y	N
Milan	PR-981	Multifocal/LN	Pt39	P9	4+3	3	T2	N	N	N	Y	N	N	N	N	Y	N
Milan	PR-982	Multifocal/LN	Pt39	P10	4+3	3	T2	N	N	N	Y	N	N	N	N	Y	N
Milan	PR-983	Multifocal/LN	Pt39	P11	4+4	4	T3a	Y	N	N	Y	N	N	N	Y	N	N
Milan	PR-984	Multifocal/LN	Pt39	P12	4+5	5	T2	N	N	N	Y	N	N	Y	N	Y	N
Milan	PR-985	Multifocal/LN	Pt39	LN1	4+3	3	N/A	N/A	N/A	N/A	Y	N	N	N	N	N/A	N/A
CENTER	SAMPLE	COHORT	PATIENT	FOCUS	GLEASON	GRADE GROUP	STAGE	EPE	SVI	LVI	CRIBRIFORM	SOLID	SINGLE CELLS	COMEDONECROSIS	DUCTAL	INTRADUCTAL	TREATMENT EFFECT
Milan	PR-986	Multifocal/LN	Pt40	P1	3+4	2	T2	N	N	N	Y	N	N	N	N	N	N
Milan	PR-987	Multifocal/LN	Pt40	P2	4+3	3	T3a	Y	N	N	Y	N	N	N	N	Y	N
Milan	PR-988	Multifocal/LN	Pt40	P3	4+5	5	T2	N	N	N	Y	N	Y	N	N	Y	N
Milan	PR-989	Multifocal/LN	Pt40	P4	4+5	5	T2	N	N	N	Y	Y	N	Y	N	Y	N
Milan	PR-990	Multifocal/LN	Pt40	P5	5+4	5	T2	N	N	N	Y	N	Y	N	N	Y	N
Milan	PR-991	Multifocal/LN	Pt40	LN1	4+3	3	N/A	N/A	N/A	N/A	N	N	N	N	N	N/A	N/A
CENTER	SAMPLE	COHORT	PATIENT	FOCUS	GLEASON	GRADE GROUP	STAGE	EPE	SVI	LVI	CRIBRIFORM	SOLID	SINGLE CELLS	COMEDONECROSIS	DUCTAL	INTRADUCTAL	TREATMENT EFFECT
Michigan	PR-10001	Multifocal/LN	Pt41	P1	4+5	5	T3a	Y	N	Y	Y	N	Y	N	N	Y	N
Michigan	PR-10002	Multifocal/LN	Pt41	P2	4+5	5	T2	N	N	N	Y	N	Y	N	N	N	N
Michigan	PR-10003	Multifocal/LN	Pt41	P3	3+3	1	T2	N	N	N	N	N	N	N	N	N	N
Michigan	PR-10004	Multifocal/LN	Pt41	P4	3+4	2	T2	N	N	N	N	N	N	N	N	N	N
Michigan	PR-10005	Multifocal/LN	Pt41	LN1	4+4	4	N/A	N/A	N/A	N/A	Y	N	N	N	N	N/A	N/A

## Sheet: Fig S2
Chromosome	Start	End	P1	P2	P3	P4	P5	LN1	LN2
1	3000001	3016569	0.1066	0.1126	0.3139	0.2979	-0.2613	-0.0898	-0.1279
1	4000001	4016569	0.2755	0.1032	0.0974	0.0713	-0.2003	0.2078	0.2169
1	5000001	5016569	0.2567	0.1645	0.1676	0.1145	-0.1806	0.2094	0.2625
1	6000001	6016569	0.1088	0.1025	0.2536	0.234	-0.3253	0.1135	0.142
1	7000001	7016569	0.1634	0.1408	0.1693	0.1362	-0.2643	0.0383	0.1116
1	8000001	8016569	0.0748	0.1595	0.2548	0.1987	-0.3473	-0.0305	-0.0382
1	9000001	9016569	0.0196	0.1049	0.2298	0.1467	-0.2978	-0.0217	-0.001
1	10000001	10016569	0.0768	0.1806	0.2526	0.1735	-0.2727	-0.0519	-0.0168
1	11000001	11016569	0.128	0.1196	0.169	0.1334	-0.2778	0.1274	0.122
1	14000001	14016569	0.1928	0.1308	0.1495	0.0939	-0.2673	0.1778	0.1345
1	15000001	15016569	0.0908	0.1338	0.1356	0.1433	-0.3272	-0.0151	0.0623
1	17000001	17016569	0.1068	0.0926	0.1714	0.1016	-0.3189	0.042	0.1565
1	18000001	18016569	0.2385	0.1215	0.1346	0.1041	-0.2096	0.3337	0.3238
1	19000001	19016569	0.1435	0.1469	0.1456	0.1561	-0.3085	0.1005	0.167
1	20000001	20016569	0.2727	0.2649	0.2611	0.2499	-0.2443	0.2047	0.2512
1	21000001	21016569	0.0987	0.1178	0.1993	0.1723	0.1027	0.0491	0.0242
1	22000001	22016569	0.1695	0.1374	0.1836	0.1755	0.2353	0.169	0.193
1	23000001	23016569	0.0784	0.1389	0.1962	0.1805	0.176	0.0003	0.0428
1	24000001	24016569	0.1429	0.2032	0.2276	0.2129	0.1796	0.0913	0.0717
1	25000001	25016569	0.204	0.139	0.1502	0.1612	0.2185	0.185	0.2397
1	26000001	26016569	0.0407	0.1455	0.1658	0.1289	0.1798	0.0872	-0.0452
1	27000001	27016569	0.0154	0.1115	0.1421	0.1162	0.1444	-0.0379	-0.0919
1	28000001	28016569	0.0827	0.2456	0.3174	0.183	0.1399	-0.1295	-0.1496
1	30000001	30016569	0.179	0.0803	0.0272	0.0235	0.2078	0.1521	0.1067
1	31000001	31016569	0.1214	0.1957	0.2334	0.211	0.1665	0.0575	0.0524
1	32000001	32016569	0.0768	0.1581	0.2696	0.1674	0.2035	0.0341	0.0145
1	33000001	33016569	0.2222	0.1324	0.0953	0.0821	0.2429	0.2222	0.2424
1	34000001	34016569	0.2391	0.1016	0.1156	0.1051	0.3051	0.2439	0.1805
1	35000001	35016569	0.0441	0.2434	0.3095	0.2072	0.272	-0.1696	-0.2372
1	36000001	36016569	0.1687	0.1346	0.1965	0.1644	0.4225	0.207	0.2315
1	37000001	37016569	0.1587	0.0785	0.1109	0.0904	0.3652	0.1184	0.1179
1	38000001	38016569	0.2172	0.2004	0.1499	0.1211	0.3217	0.1856	0.1538
1	39000001	39016569	0.1255	0.1561	0.1829	0.2032	0.0847	0.0635	0.0756
1	40000001	40016569	0.0991	0.1757	0.214	0.1632	0.0607	-0.0102	0.0067
1	41000001	41016569	0.2478	0.128	0.1454	0.1364	0.119	0.2142	0.2453
1	42000001	42016569	0.0615	0.1415	0.1691	0.1369	0.0654	-0.0616	-0.0544
1	43000001	43016569	0.1827	0.1463	0.1445	0.1296	0.0764	0.1018	0.1082
1	44000001	44016569	0.1619	0.1365	0.196	0.1328	0.0053	0.0207	-0.0197
1	45000001	45016569	0.0152	0.1815	0.2342	0.1778	0.0087	-0.1551	-0.1715
1	46000001	46016569	0.2037	0.1131	0.1569	0.163	-0.3973	0.1739	0.2603
1	47000001	47016569	0.2152	0.1311	0.0845	0.1371	-0.2982	0.247	0.2659
1	48000001	48016569	0.1597	0.083	0.0465	0.0888	-0.5277	0.1513	0.1343
1	49000001	49016569	0.0862	0.1159	0.1317	0.1111	-0.2987	-0.0084	0.0181
1	50000001	50016569	0.0421	0.1355	0.2574	0.2121	-0.2499	-0.0763	-0.0494
1	51000001	51016569	0.0293	0.1544	0.2717	0.1961	-0.4368	-0.1443	-0.1723
1	52000001	52016569	0.0288	0.2255	0.3175	0.2007	-0.6744	-0.1163	-0.1885
1	53000001	53016569	0.2173	0.1751	0.2068	0.1701	-0.653	0.1445	0.1205
1	54000001	54016569	0.1357	0.0727	0.0722	0.0751	-0.6952	0.1573	0.1559
1	55000001	55016569	0.0777	0.0721	0.0781	0.0891	-0.6076	0.0712	0.0671
1	56000001	56016569	0.0531	-0.0181	0.086	0.1173	-0.6396	0.0362	0.0311
1	57000001	57016569	0.1109	0.0615	0.1233	0.1298	-0.63	0.1448	0.1217
1	58000001	58016569	0.1685	0.0178	-0.0212	0.0792	-0.6009	0.1561	0.1611
1	59000001	59016569	0.0392	-0.0476	-0.0045	0.0102	-0.6775	0.002	0.0077
1	60000001	60016569	0.0409	0.0425	0.0904	0.0774	-0.5755	0.0504	-0.0271
1	61000001	61016569	-0.0772	-0.0066	0.1518	0.0907	-0.3527	-0.1896	-0.1764
1	62000001	62016569	0.0293	0.151	0.2943	0.2506	-0.2189	-0.083	-0.1204
1	63000001	63016569	-0.0071	0.0799	0.1972	0.1366	-0.0417	-0.0549	-0.0419
1	64000001	64016569	0.0383	0.0246	0.0721	0.1505	-0.1465	0.0336	-0.023
1	65000001	65016569	-0.0296	0.0286	0.1092	0.1126	-0.0435	-0.0955	-0.0471
1	66000001	66016569	-0.0158	-0.0215	0.0515	0.1313	-0.0577	0.0287	0.0487
1	67000001	67016569	0.0342	0.0278	0.1413	0.1168	0.0554	-0.0053	0.0073
1	68000001	68016569	0.0671	0.0264	0.1284	0.1714	0.0217	0.0344	0.0501
1	69000001	69016569	0.0954	0.0477	0.1779	0.1971	0.0056	0.0887	0.0901
1	70000001	70016569	0.068	0.1226	0.2319	0.1851	0.0051	0.0081	0.0197
1	71000001	71016569	0.0375	0.0221	0.006	0.0999	-0.0661	0.0749	0.0562
1	72000001	72016569	-0.0125	-0.0108	0.0792	0.0738	-0.0313	0.0577	0.0611
1	73000001	73016569	0.0297	0.0965	0.1406	0.1257	-0.0064	0.0883	0.0607
1	74000001	74016569	0.0456	0.0283	0.1123	0.1824	-0.0089	0.0977	0.1672
1	75000001	75016569	0.0271	0.0889	0.1511	0.1502	-0.0088	0.065	0.0454
1	76000001	76016569	0.0141	-0.0342	0.0153	0.127	-0.3637	0.0841	0.098
1	77000001	77016569	-0.0351	0.0695	0.1797	0.1424	-0.336	-0.1058	-0.1198
1	78000001	78016569	0.0583	0.0514	0.1511	0.1795	-0.0719	0.0604	0.0005
1	79000001	79016569	0.0792	0.0669	0.0886	0.1261	0.3359	0.0551	0.0369
1	80000001	80016569	0.072	0.0597	0.0786	0.1382	0.3385	0.0385	-0.0054
1	81000001	81016569	0.0503	0.1244	0.1847	0.1378	0.3225	-0.0479	-0.0649
1	82000001	82016569	0.0942	0.0167	0.1284	0.13	0.3569	0.0839	0.056
1	84000001	84016569	0.012	0.0411	0.1275	0.1352	0.3402	-0.0562	-0.0614
1	85000001	85016569	-0.016	0.0032	0.1261	0.1768	-0.083	-0.0349	-0.0019
1	86000001	86016569	0.052	0.1223	0.1696	0.2016	-0.297	0.0787	0.0525
1	87000001	87016569	0.0096	-0.0127	0.008	0.0569	-0.3518	0.0505	0.0294
1	88000001	88016569	-0.0037	0.0244	0.1256	0.0793	-0.3278	-0.0376	-0.0407
1	89000001	89016569	0.0137	-0.0135	0.0955	0.1297	-0.2346	0.0879	0.0441
1	90000001	90016569	0.0579	0.0611	0.1493	0.1191	-0.3142	0.0563	0.1008
1	91000001	91016569	-0.0695	-0.0356	0.0822	0.0611	-0.3303	-0.0627	-0.061
1	92000001	92016569	-0.0175	0.0904	0.2724	0.2049	-0.39	-0.142	-0.1999
1	93000001	93016569	-0.0195	0.0404	0.1106	0.0982	-0.3027	-0.086	-0.0544
1	94000001	94016569	0.1095	0.0573	0.0452	0.1554	-0.2428	0.1657	0.1496
1	95000001	95016569	0.0056	0.1001	0.1711	0.1847	0.187	0.0316	0.0145
1	96000001	96016569	0.0079	0.0293	0.0984	0.1041	0.2435	0.0785	0.0405
1	97000001	97016569	0.0194	-0.0212	0.0707	0.1076	0.1439	0.0083	0.0015
1	98000001	98016569	0.056	0.0273	0.1372	0.162	0.239	0.0834	0.0799
1	99000001	99016569	0.0466	0.1054	0.2332	0.2278	0.3052	0.0904	0.14
1	100000001	100016569	-0.0066	0.0435	0.1584	0.1572	0.2684	-0.0155	-0.063
1	101000001	101016569	-0.0155	0.0831	0.1859	0.1841	0.2343	0.0299	0.0562
1	102000001	102016569	0.0363	0.0356	0.1353	0.1676	0.2111	0.0915	0.138
1	104000001	104016569	-0.0351	0.0185	0.1148	0.099	0.2129	0.0544	0.0555
1	105000001	105016569	0.0874	0.0963	0.1755	0.1856	0.2513	0.115	0.1275
1	106000001	106016569	0.1444	0.1511	0.1953	0.228	0.3104	0.1556	0.1507
1	107000001	107016569	0.1014	0.0211	0.152	0.1713	0.3084	0.139	0.1393
1	109000001	109016569	0.1084	0.1052	0.1349	0.1228	-0.3274	0.1175	0.1624
1	110000001	110016569	0.1577	0.1414	0.1074	0.0452	-0.2456	0.0817	0.1238
1	111000001	111016569	0.1561	0.0373	0.1036	0.1125	-0.1917	0.0609	0.0722
1	112000001	112016569	0.1016	0.1713	0.1726	0.1531	-0.2014	0.0668	0.1301
1	113000001	113016569	-0.0766	0.0684	0.1672	0.2015	-0.2865	-0.1789	-0.136
1	114000001	114016569	-0.0018	0.017	0.1356	0.1303	-0.3059	-0.1087	-0.1295
1	115000001	115016569	0.1253	0.0766	0.0482	0.1086	-0.1436	0.1017	0.0729
1	116000001	116016569	0.1725	0.1142	0.0513	0.0616	0.0894	0.1963	0.2007
1	117000001	117016569	0.0069	0.0553	0.0772	0.1185	0.0622	0.0468	-0.0026
1	118000001	118016569	0.0729	0.0558	0.1834	0.1561	0.0628	0.0194	0.0413
1	119000001	119016569	0.1277	0.0201	-0.0349	0.0475	0.1088	0.1024	0.22
1	150000001	150016569	0.0201	0.2086	0.2773	0.1959	0.4767	-0.0803	-0.0579
1	151000001	151016569	0.0996	0.1787	0.2123	0.1736	0.4887	0.1317	0.1297
1	152000001	152016569	0.1852	0.0657	0.0805	0.1188	0.6113	0.2229	0.2238
1	153000001	153016569	0.1508	0.1375	0.1517	0.1423	0.5109	0.1423	0.1175
1	154000001	154016569	0.0648	0.0962	0.1577	0.0911	0.4523	0.0766	0.0459
1	155000001	155016569	-0.3188	-0.1573	-0.08	-0.1459	0.3933	-0.4392	-0.5076
1	156000001	156016569	0.0754	-0.0116	0.0737	0.1389	-0.051	0.2287	0.2062
1	157000001	157016569	0.1829	0.1457	0.1139	0.0638	0.1102	0.1883	0.1999
1	158000001	158016569	0.0382	-0.0046	0.1333	0.1247	-0.0049	0.036	0.069
1	159000001	159016569	0.1086	0.0812	0.1134	0.0632	0.0231	0.1479	0.196
1	160000001	160016569	0.1776	0.1185	0.1131	0.0814	0.1198	0.1653	0.1739
1	162000001	162016569	0.0829	0.0679	0.032	0.1075	0.0576	0.0928	0.1724
1	163000001	163016569	0.08	0.0351	0.061	0.1171	0.0104	0.0651	0.0769
1	164000001	164016569	0.0158	-0.0386	0.0374	0.1102	0.0118	-0.0618	-0.0409
1	165000001	165016569	0.2034	0.1191	0.162	0.1678	0.1288	0.1906	0.2119
1	166000001	166016569	0.033	0.0979	0.0807	0.148	0.0872	0.0736	0.084
1	167000001	167016569	0.0684	0.1282	0.149	0.1104	0.0583	-0.0704	-0.0686
1	168000001	168016569	0.0137	0.0262	0.103	0.1127	0.0332	-0.0033	0.0175
1	169000001	169016569	0.0013	0.0024	0.1413	0.1432	0.0148	-0.0178	0.0159
1	170000001	170016569	-0.037	0.0317	0.114	0.1273	-0.0449	-0.0809	-0.1168
1	171000001	171016569	0.0223	0.0419	0.1779	0.1679	0.0866	-0.0514	-0.0828
1	172000001	172016569	0.0323	0.026	0.1023	0.1391	-0.0087	-0.0321	-0.0482
1	173000001	173016569	0.005	0.0504	0.1402	0.1756	-0.0488	-0.1196	-0.1259
1	174000001	174016569	0.0002	0.0589	0.2345	0.1444	-0.0159	-0.1602	-0.1279
1	175000001	175016569	0.2038	0.1516	0.053	0.1146	0.0983	0.2169	0.2392
1	176000001	176016569	0.0532	0.0296	0.1564	0.1035	0.0751	0.0133	0.0376
1	177000001	177016569	0.1471	0.08	0.0637	0.0944	0.0902	0.17	0.1764
1	178000001	178016569	-0.0007	0.0998	0.1658	0.1654	-0.0205	-0.0678	-0.0089
1	179000001	179016569	0.0398	0.1642	0.2432	0.2295	0.0531	-0.0991	-0.0542
1	180000001	180016569	-0.0156	0.0878	0.1863	0.1061	-0.0201	-0.0909	-0.11
1	181000001	181016569	0.1981	0.1031	0.04	0.0066	0.0946	0.2322	0.24
1	182000001	182016569	0.0533	0.0693	0.1036	0.021	0.0091	0.0553	0.0198
1	183000001	183016569	0.0565	0.0515	0.091	0.0549	0.0039	0.0697	0.1381
1	184000001	184016569	-0.0464	-0.0491	0.0137	0.1115	-0.0019	-0.0016	0.0044
1	185000001	185016569	0.0419	0.0565	0.1468	0.1759	0.0414	0.0526	0.0325
1	186000001	186016569	0.0319	-0.0225	0.119	0.091	-0.0838	0.0324	0.0754
1	187000001	187016569	0.1381	0.1091	0.2007	0.1871	0.0571	0.1423	0.1728
1	188000001	188016569	0.0556	0.083	0.1537	0.1976	0.0492	0.1496	0.1431
1	191000001	191016569	0.0675	0.0729	0.2161	0.1585	0.0311	0.1154	0.0889
1	192000001	192016569	-0.0156	0.0119	0.1165	0.1266	-0.0241	0.026	0.0961
1	193000001	193016569	0.097	0.0897	0.1832	0.2351	0.0456	0.1092	0.1135
1	194000001	194016569	0.0516	0.0842	0.1818	0.1526	-0.0496	0.0618	0.0808
1	195000001	195016569	0.0137	0.0105	0.1774	0.118	-0.0768	0.0786	0.1436
1	196000001	196016569	0.0231	0.0209	0.0341	0.1208	-0.0307	0.125	0.1195
1	197000001	197016569	0.0239	0.0771	0.1363	0.1718	-0.061	0.0508	0.0597
1	198000001	198016569	0.0605	0.0176	0.1255	0.1212	-0.0107	0.0604	0.0684
1	199000001	199016569	0.0172	0.0633	0.1846	0.1672	0.0159	0.0828	0.0948
1	200000001	200016569	0.0777	0.2053	0.266	0.1815	0.0975	0.0176	-0.0357
1	201000001	201016569	0.1462	0.0492	0.0704	0.0974	0.0533	0.2024	0.2501
1	202000001	202016569	0.182	0.1087	0.1142	0.1565	-0.006	0.1608	0.175
1	203000001	203016569	0.0948	0.0892	0.0792	0.1533	0.011	0.0766	0.009
1	204000001	204016569	0.0699	0.0951	0.0909	0.0781	-0.0045	0.1336	0.1406
1	205000001	205016569	0.0895	0.0806	0.0611	0.0306	0.009	0.1681	0.2461
1	207000001	207016569	0.1219	0.0733	0.0852	0.1072	0.0976	0.1624	0.1287
1	208000001	208016569	0.1524	0.053	-0.005	0.0143	0.0178	0.1661	0.1883
1	209000001	209016569	0.1385	0.0903	0.0192	0.0363	0.0903	0.2125	0.2188
1	210000001	210016569	0.0712	0.0492	0.0604	0.0521	0.0882	0.1495	0.116
1	211000001	211016569	0.0664	0.1164	0.1038	0.0775	0.0324	0.058	-0.0178
1	212000001	212016569	0.1028	0.0964	0.1244	0.1621	0.0439	0.0534	0.0431
1	213000001	213016569	0.1605	0.038	0.0522	0.1529	0.0954	0.176	0.0454
1	214000001	214016569	0.0784	0.0536	0.1488	0.1519	0.0921	0.1171	0.1241
1	215000001	215016569	-0.0204	0.017	0.1128	0.0774	-0.0599	0.0182	0.0678
1	216000001	216016569	-0.0076	0.0435	0.0614	0.0914	0.0202	0.0604	0.0555
1	217000001	217016569	0.047	0.0855	0.1955	0.1487	-0.0065	0.0947	0.0455
1	218000001	218016569	-0.0349	-0.064	0.1197	0.1137	-0.0591	-0.008	0.0152
1	219000001	219016569	-0.0083	-0.0264	0.0238	0.0816	-0.0056	0.0896	0.0662
1	220000001	220016569	0.0056	0.0903	0.1823	0.1509	0.0647	0.0042	0.0385
1	221000001	221016569	0.0112	0.026	0.081	0.1204	0.0313	0.0636	0.1289
1	222000001	222016569	0.019	-0.0174	0.0748	0.1224	0.0081	0.0507	0.0576
1	224000001	224016569	0.1063	0.2092	0.179	0.2008	0.0772	0.092	0.07
1	225000001	225016569	0.0315	0.1301	0.2137	0.1535	0.0221	-0.1355	-0.1342
1	226000001	226016569	0.1715	0.1568	0.1593	0.156	0.0359	0.1383	0.0679
1	227000001	227016569	0.1661	0.1689	0.233	0.1838	0.0205	-0.0189	0.0653
1	229000001	229016569	0.1509	0.145	0.1506	0.0985	0.0391	0.0802	0.09
1	230000001	230016569	0.1441	0.1296	0.0994	0.1193	0.0389	0.0752	0.0705
1	231000001	231016569	0.17	0.1891	0.2208	0.135	0.1354	0.0838	0.1147
1	232000001	232016569	0.183	0.1152	0.1291	0.145	0.1242	0.1274	0.1567
1	233000001	233016569	0.0818	0.1368	0.1882	0.172	0.0957	0.0404	0.0284
1	234000001	234016569	0.2063	0.1512	0.0997	0.1511	-0.106	0.2718	0.3095
1	235000001	235016569	0.0351	0.1512	0.2389	0.1217	-0.3236	-0.0596	-0.0935
1	236000001	236016569	0.13	0.1849	0.1798	0.1555	-0.2801	0.0677	0.0171
1	237000001	237016569	-0.0822	-0.0371	0.0909	0.095	-0.3741	-0.1015	-0.046
1	238000001	238016569	-0.0229	0.0353	0.1726	0.0855	-0.5027	0.0044	0.0661
1	239000001	239016569	0.0286	0.0527	0.1223	0.1433	-0.2144	0.1142	0.1561
1	240000001	240016569	-0.0004	0.1007	0.2301	0.1965	-0.2316	-0.0001	0.0306
1	241000001	241016569	0.0422	0.1135	0.2146	0.1618	-0.2371	0.0513	0.0573
1	244000001	244016569	0.1071	0.2014	0.1984	0.1487	-0.2479	0.0957	0.0779
1	245000001	245016569	0.1677	0.1469	0.1068	0.1566	-0.2734	0.1413	0.1317
1	246000001	246016569	0.0671	0.0623	0.184	0.1596	-0.2629	0.0335	0.0717
1	247000001	247016569	0.0998	0.1429	0.178	0.1064	-0.2237	0.1235	0.1009
2	1000001	1016569	0.2848	0.1002	-0.0554	-0.1378	0.0528	0.195	0.2466
2	2000001	2016569	0.2264	0.121	-0.1353	-0.1856	0.0655	0.0887	0.1093
2	3000001	3016569	0.3111	0.1306	-0.0953	-0.0433	0.0596	0.1867	0.1751
2	4000001	4016569	0.1691	0.0719	-0.0713	-0.0849	0.084	0.0695	0.1213
2	5000001	5016569	0.1592	0.0496	-0.1371	-0.0682	0.1395	0.1601	0.1399
2	6000001	6016569	0.0998	0.0964	-0.0376	-0.0769	0.1077	0.0335	0.025
2	7000001	7016569	0.1225	0.0777	-0.1052	-0.1646	0.0692	0.0104	0.0217
2	8000001	8016569	0.2215	0.193	-0.162	-0.1146	0.0526	0.0572	0.1029
2	9000001	9016569	0.2093	0.3059	0.0177	-0.0779	0.0564	0.0918	0.1386
2	10000001	10016569	0.1957	0.2333	-0.0562	-0.0856	0.0116	0.072	0.124
2	11000001	11016569	0.1969	0.2768	-0.0374	-0.046	0.0386	0.1128	0.0842
2	12000001	12016569	-0.017	0.0619	-0.222	-0.2481	-0.0257	-0.0068	-0.0374
2	13000001	13016569	0.0963	0.2613	-0.0831	-0.07	0.0216	0.0964	0.1153
2	14000001	14016569	0.1151	0.1293	-0.0648	-0.0908	0.0645	0.0979	0.062
2	15000001	15016569	0.1637	0.2314	-0.0956	-0.1003	0.0483	0.0439	0.0687
2	17000001	17016569	0.066	0.1221	-0.1046	-0.085	0.003	-0.0264	-0.0109
2	18000001	18016569	0.0878	0.0778	-0.1058	-0.0924	0.0358	0.0105	0.0604
2	19000001	19016569	0.0851	0.1207	-0.2099	-0.1609	0.0604	0.1018	0.072
2	21000001	21016569	0.0547	0.0694	0.1415	0.1108	0.0162	0.0921	0.084
2	22000001	22016569	0.0503	0.1121	0.1554	0.1357	0.021	0.0908	0.0656
2	23000001	23016569	0.1602	0.211	0.1866	0.1358	0.0117	0.1726	0.1599
2	24000001	24016569	0.095	0.2237	0.3293	0.2169	-0.0165	-0.0643	-0.0899
2	25000001	25016569	0.0844	0.1857	0.2121	0.1286	-0.04	-0.0524	-0.0484
2	26000001	26016569	0.206	0.2471	0.2427	0.1685	0.0026	0.054	0.093
2	27000001	27016569	0.1927	0.2557	0.2854	0.1906	-0.0088	0.0917	0.1731
2	28000001	28016569	0.098	0.1506	0.1389	0.1472	-0.0504	-0.0196	-0.0412
2	29000001	29016569	0.2096	0.1901	0.1474	0.1094	0.1032	0.1459	0.1548
2	30000001	30016569	0.1668	0.1733	0.0786	0.0945	0.0427	0.1084	0.1354
2	33000001	33016569	-0.0583	0.0244	0.083	0.0592	-0.0598	-0.1245	-0.1214
2	34000001	34016569	0.0421	0.0815	0.0191	-0.0322	-0.014	-0.0329	-0.0508
2	35000001	35016569	0.1379	0.0851	0.0042	-0.0847	-0.0013	0.0062	-0.0264
2	36000001	36016569	0.0838	0.094	0.1266	-0.0562	0.0659	-0.0084	0.0368
2	37000001	37016569	-0.0254	0.0014	-0.1634	-0.4996	-0.0456	-0.083	-0.1085
2	38000001	38016569	0.0299	0.1198	-0.242	-0.748	-0.019	-0.0422	-0.0486
2	39000001	39016569	-0.0291	0.0085	-0.2557	-0.713	0.0286	-0.1546	-0.1276
2	40000001	40016569	0.0036	-0.0035	-0.4397	-0.7548	-0.126	-0.0745	-0.0496
2	41000001	41016569	0.0692	0.0367	-0.5553	-0.7899	0.0342	0.023	0.0123
2	42000001	42016569	0.1499	0.1588	-0.6422	-0.7081	-0.0064	0.0067	0.0701
2	43000001	43016569	0.0662	0.114	-0.52	-0.6245	-0.076	-0.0862	-0.0504
2	44000001	44016569	0.1058	0.1111	0.318	0.1357	0.0241	-0.1147	-0.0789
2	45000001	45016569	0.1505	0.0337	0.1401	0.0348	0.0095	0.0476	0.0001
2	46000001	46016569	0.1384	0.0709	0.1794	0.0284	-0.0328	0.0616	0.052
2	47000001	47016569	0.1146	0.1437	0.2544	0.1067	0.0174	0.0695	0.0161
2	48000001	48016569	0.0203	0.0045	0.3237	0.0657	-0.0599	-0.0249	-0.0511
2	49000001	49016569	0.0875	-0.0256	0.4689	0.2175	0.0125	0.0586	0.0529
2	50000001	50016569	0.1448	0.1452	0.684	0.4698	0.0462	0.1356	0.1508
2	51000001	51016569	0.1177	0.0486	0.5289	0.3344	-0.0638	0.0933	0.1277
2	52000001	52016569	0.1008	0.0099	0.3091	0.1243	-0.0467	0.0987	0.1378
2	53000001	53016569	0.0219	0.0686	0.1207	0.0896	0.0211	-0.0228	-0.0462
2	54000001	54016569	0.0174	0.0315	-0.098	-0.0915	-0.0127	-0.0158	0.0273
2	55000001	55016569	-0.0266	0.0168	0.2356	0.1326	-0.0524	-0.0732	-0.0822
2	56000001	56016569	0.0557	0.0046	-0.0743	-0.0706	-0.0342	0.0563	0.0802
2	57000001	57016569	0.0182	-0.037	0.0108	0.0092	-0.0787	0.0366	0.0333
2	58000001	58016569	0.0363	-0.0818	0.1704	0.0916	-0.0699	0.1064	0.1204
2	59000001	59016569	0.1138	0.0348	0.1689	0.0953	0.1068	0.2156	0.1912
2	60000001	60016569	0.2237	0.1318	0.1826	0.1698	0.0774	0.2183	0.2293
2	61000001	61016569	0.0081	0.1515	0.336	0.2646	-0.0017	-0.1927	-0.1872
2	62000001	62016569	0.0095	0.0788	0.2407	0.1652	-0.0051	-0.0512	-0.1387
2	63000001	63016569	-0.0311	0.0478	0.1221	0.0774	-0.0607	-0.1567	-0.1439
2	64000001	64016569	0.1645	0.1266	-0.098	-0.07	0.068	0.1063	0.1269
2	65000001	65016569	0.1498	0.1399	-0.0388	-0.1002	0.053	0.0947	0.0171
2	66000001	66016569	-0.0031	-0.0867	-0.1848	-0.1699	-0.0548	-0.0373	0.02
2	67000001	67016569	0.0037	-0.0564	-0.2364	-0.1875	-0.0726	-0.057	0.0228
2	68000001	68016569	0.015	0.039	-0.0756	-0.0705	0.0224	-0.0701	-0.0524
2	69000001	69016569	0.0962	0.17	-0.0545	-0.0838	-0.0057	-0.0949	-0.0748
2	70000001	70016569	0.1341	0.119	-0.0707	-0.1122	0.0117	0.0545	0.0641
2	71000001	71016569	0.2519	0.0849	-0.1135	-0.1361	0.0625	0.1495	0.101
2	72000001	72016569	0.0767	0.1161	-0.0298	-0.1156	0.0527	-0.1184	-0.1031
2	73000001	73016569	0.1606	0.184	-0.0883	-0.0518	0.0671	0.1098	0.1029
2	74000001	74016569	0.1636	0.1387	-0.2075	-0.2355	0.034	0.1703	0.2109
2	75000001	75016569	0.062	0.0047	-0.244	-0.212	0.0091	0.0764	0.0868
2	76000001	76016569	0.0933	0.0459	-0.1276	-0.0417	-0.0122	0.1282	0.1825
2	77000001	77016569	0.0841	0.0157	-0.0797	-0.0572	-0.0087	0.1383	0.1585
2	78000001	78016569	0.0589	0.05	-0.0865	-0.0864	-0.0755	0.044	0.1148
2	79000001	79016569	0.0752	-0.0387	-0.1815	-0.1372	0.0048	0.1765	0.1931
2	80000001	80016569	-0.0029	-0.0461	-0.2218	-0.1759	-0.0355	0.0337	0.0792
2	81000001	81016569	0.076	0.0588	-0.1472	-0.153	-0.0361	0.0634	0.0885
2	82000001	82016569	0.0591	0.1079	-0.3592	-0.352	-0.0866	0.0597	0.0704
2	83000001	83016569	0.0961	0.0522	-0.3504	-0.4389	-0.0249	0.1087	0.1363
2	84000001	84016569	0.1219	0.0687	-0.0602	-0.0216	0.1155	0.1231	0.1497
2	85000001	85016569	0.1758	0.0894	-0.0517	-0.0733	-0.058	0.1286	0.1376
2	88000001	88016569	0.2264	0.1639	0.1321	0.1304	0.1071	0.1187	0.1581
2	98000001	98016569	0.1913	0.1217	0.3629	0.4363	0.0494	0.0701	0.08
2	99000001	99016569	0.0824	0.0179	0.4588	0.4475	0.0585	-0.0697	-0.056
2	100000001	100016569	0.2145	0.1073	0.4205	0.4066	0.025	0.2028	0.1359
2	101000001	101016569	0.1606	0.1302	0.4296	0.4225	0.0504	0.141	0.1657
2	102000001	102016569	0.0472	-0.0437	0.3093	0.3277	0.0717	0.091	0.1357
2	103000001	103016569	0.0722	0.0279	0.0633	-0.1742	0.019	0.0357	0.1013
2	104000001	104016569	0.058	0.0201	0.508	0.1105	-0.0139	0.0407	0.0976
2	105000001	105016569	0.169	0.0652	0.4988	0.109	0.0384	0.166	0.1885
2	107000001	107016569	0.127	0.021	0.5163	0.3335	0.0641	0.1335	0.0961
2	114000001	114016569	0.0744	0.0108	-0.1154	-0.1832	0.0245	0.1107	0.128
2	115000001	115016569	0.0136	-0.0034	-0.125	-0.2576	-0.0476	0.0328	0.0122
2	116000001	116016569	0.0475	-0.0183	-0.0959	-0.1947	-0.004	0.0837	0.105
2	117000001	117016569	0.0451	-0.0859	-0.1568	-0.2083	0.0187	0.1286	0.1097
2	118000001	118016569	0.1989	0.0223	-0.2177	-0.3322	0.0804	0.217	0.2617
2	119000001	119016569	0.1953	0.113	-0.0895	-0.2041	0.068	0.1096	0.1595
2	120000001	120016569	0.2036	0.0393	-0.0933	-0.1901	0.0791	0.2154	0.236
2	121000001	121016569	0.2287	0.1643	0.0187	-0.1185	0.0905	0.1198	0.1132
2	122000001	122016569	0.0906	-0.0668	-0.1488	-0.2162	0.0487	0.0729	0.0923
2	123000001	123016569	0.0822	0.0237	-0.1428	-0.2096	-0.0078	0.09	0.0563
2	124000001	124016569	0.1015	-0.0172	-0.1438	-0.2159	0.0795	0.1396	0.1163
2	125000001	125016569	0.0305	-0.0157	-0.1167	-0.1611	0.0304	0.0379	0.0287
2	126000001	126016569	0.0948	0.0457	-0.1147	-0.2048	0.0427	0.0661	0.1162
2	127000001	127016569	0.1684	0.1369	0.0235	-0.1636	-0.0232	0.1363	0.1728
2	128000001	128016569	0.1949	0.1059	-0.033	-0.1391	0.02	0.0862	0.1052
2	129000001	129016569	0.1862	0.1419	-0.1114	-0.2058	0.0734	0.0553	0.0331
2	133000001	133016569	0.1429	-0.0426	-0.1823	-0.2124	0.0878	0.0946	0.0624
2	134000001	134016569	0.2453	0.0646	-0.1712	-0.213	0.1229	0.1914	0.1731
2	135000001	135016569	-0.0123	0.0568	0.0467	-0.1197	-0.0328	-0.1604	-0.152
2	136000001	136016569	0.1231	-0.0011	-0.1772	-0.2872	0.0874	0.1151	0.142
2	137000001	137016569	0.1483	0.0309	-0.0999	-0.1046	0.0071	0.1364	0.1943
2	138000001	138016569	0.0672	0.0133	-0.0355	-0.1489	0.0323	0.1062	0.0932
2	139000001	139016569	0.0393	0.0421	-0.0627	-0.1618	0.0107	0.0548	0.0805
2	140000001	140016569	0.0267	0.0194	-0.0903	-0.1671	-0.0791	0.0401	0.0709
2	141000001	141016569	0.065	0.0316	-0.0521	-0.1527	-0.0351	0.1218	0.1155
2	142000001	142016569	0.0503	-0.0032	-0.0898	-0.1819	-0.0682	0.0887	0.0873
2	143000001	143016569	0.0997	-0.0096	-0.1761	-0.208	-0.0036	0.1625	0.1587
2	144000001	144016569	0.0342	-0.0493	-0.1219	-0.1951	-0.0622	0.035	0.0481
2	145000001	145016569	0.1138	0.049	-0.0639	-0.1281	0.0104	0.1244	0.1324
2	146000001	146016569	-0.1307	-0.0306	-0.089	-0.1637	0.0213	0.0617	0.1079
2	147000001	147016569	-0.1378	-0.1095	-0.1737	-0.2958	0.0291	0.1458	0.1569
2	148000001	148016569	-0.1892	-0.0684	-0.0819	-0.147	-0.0132	-0.0284	-0.0236
2	149000001	149016569	-0.0829	-0.0225	-0.094	-0.1607	0.0625	0.1188	0.0226
2	150000001	150016569	-0.1407	0.0349	-0.036	-0.1463	0.0165	0.0343	0.0464
2	151000001	151016569	-0.2214	-0.1069	-0.1395	-0.2215	-0.0372	-0.0612	-0.0445
2	152000001	152016569	-0.198	-0.0799	-0.0828	-0.2152	0.0026	-0.0707	-0.0525
2	153000001	153016569	-0.1518	-0.0051	-0.0332	-0.2017	0.0622	0.0971	0.0678
2	154000001	154016569	-0.0807	0.0274	-0.0902	-0.2065	0.0452	0.1232	0.1351
2	155000001	155016569	-0.1871	-0.0471	-0.1064	-0.1697	-0.037	0.091	0.1073
2	156000001	156016569	-0.1032	0.0664	-0.0817	-0.1527	0.0639	0.1334	0.1448
2	157000001	157016569	-0.1095	-0.0444	-0.0505	-0.1859	0.0735	0.0912	0.0555
2	158000001	158016569	-0.1289	-0.0733	-0.1526	-0.2686	0.0206	0.0333	0.0166
2	159000001	159016569	-0.3187	-0.0698	-0.0841	-0.1897	-0.0522	-0.2246	-0.1949
2	160000001	160016569	-0.1931	-0.1123	-0.1879	-0.2152	0.0045	0.0013	-0.0194
2	161000001	161016569	-0.1252	0.022	-0.0291	-0.2126	0.0239	-0.0343	0.0239
2	162000001	162016569	-0.1079	0.034	-0.1379	-0.1912	0.0143	0.0398	-0.0051
2	163000001	163016569	-0.1936	-0.0924	-0.1187	-0.2675	-0.0882	-0.071	-0.1299
2	164000001	164016569	0.0127	0.0375	-0.1296	-0.1896	0.0055	0.0835	0.1553
2	165000001	165016569	0.0612	0.0536	-0.0785	-0.1707	0.0447	0.0718	0.0713
2	166000001	166016569	0.0866	0.0109	-0.2071	-0.2989	0.0033	0.0395	0.0611
2	167000001	167016569	0.0725	0.0177	-0.416	-0.4818	0.0708	-0.02	-0.0156
2	168000001	168016569	0.0601	0.0135	-0.3847	-0.4763	0.0743	-0.0101	-0.0312
2	169000001	169016569	0.0614	0.0486	-0.337	-0.4256	-0.0342	-0.0959	-0.1178
2	170000001	170016569	0.0985	0.0398	-0.1529	-0.2934	0.0693	-0.0202	0.0179
2	171000001	171016569	-0.0405	0.0371	-0.125	-0.3447	-0.0151	-0.1837	-0.2043
2	172000001	172016569	0.1752	0.0773	-0.2905	-0.4334	0.0934	0.0985	0.1184
2	173000001	173016569	0.0494	-0.0128	-0.1772	-0.1811	-0.0108	0.0122	-0.0351
2	174000001	174016569	0.0365	0.0389	-0.0239	-0.1659	-0.0454	-0.1185	-0.1226
2	175000001	175016569	0.1135	0.0085	-0.0662	-0.0284	-0.0085	0.0261	-0.0217
2	176000001	176016569	0.134	0.0306	-0.102	-0.0176	0.0404	0.11	0.0896
2	177000001	177016569	0.0144	-0.0692	-0.1181	-0.0296	-0.0674	-0.0478	0.0305
2	178000001	178016569	0.0979	0.0232	-0.0852	-0.0053	-0.039	-0.0098	0.052
2	179000001	179016569	0.0701	0.0484	-0.1286	0.0037	-0.0598	-0.0002	0.0797
2	180000001	180016569	0.1853	0.0476	-0.1293	0.0106	-0.0276	0.2165	0.3442
2	181000001	181016569	0.083	-0.0065	-0.0409	-0.0166	-0.0788	-0.0025	0.0108
2	182000001	182016569	0.0332	0.0126	-0.084	-0.0353	-0.0584	-0.0453	0.0094
2	183000001	183016569	0.0861	0.0645	-0.0061	-0.0043	-0.1129	0.0605	0.0538
2	184000001	184016569	-0.002	-0.0112	-0.1029	-0.0456	-0.1158	0.0317	0.034
2	185000001	185016569	0.0595	0.0232	-0.0998	0.0452	-0.0621	0.094	0.1193
2	186000001	186016569	-0.0103	0.0038	-0.0982	-0.0254	-0.1162	-0.0099	0.0124
2	187000001	187016569	0.1005	0.0369	-0.1112	0.0702	-0.1037	0.0441	0.0773
2	188000001	188016569	0.0819	0.0058	-0.0922	0.07	-0.0427	0.0408	0.0488
2	189000001	189016569	0.0227	0.006	-0.0984	0.0037	-0.1205	-0.0688	-0.0773
2	190000001	190016569	0.0672	0.0076	-0.0945	0.0163	-0.0106	-0.0272	-0.021
2	191000001	191016569	0.1056	-0.0596	-0.1622	0.0309	-0.0343	0.0474	0.0933
2	192000001	192016569	0.2018	0.0769	-0.0541	0.0986	0.0258	0.2621	0.3213
2	194000001	194016569	0.0497	-0.0918	-0.1007	0.0353	-0.0942	0.0518	0.0759
2	195000001	195016569	0.1296	0.1327	-0.0551	0.1176	-0.0494	0.0727	0.0763
2	196000001	196016569	0.0577	0.055	-0.0112	0.0601	-0.0072	0.0235	0.0296
2	197000001	197016569	0.0066	-0.0333	-0.0908	0.0398	-0.0651	-0.0234	-0.0254
2	198000001	198016569	-0.0006	-0.0468	-0.1565	-0.0025	-0.1044	0.0213	0.0414
2	199000001	199016569	0.0014	-0.0642	-0.0809	-0.0279	-0.0004	0.0163	0.0252
2	200000001	200016569	0.0782	-0.0055	-0.0863	-0.0477	-0.0595	0.0104	0.0723
2	201000001	201016569	-0.0036	0.051	-0.0982	-0.0033	-0.0755	-0.0938	-0.1712
2	202000001	202016569	-0.0359	0.099	-0.0229	0.0221	-0.0949	-0.222	-0.2037
2	203000001	203016569	-0.0621	0.0123	-0.0481	-0.0471	-0.0842	-0.1803	-0.1509
2	204000001	204016569	0.0979	0.0083	-0.1771	-0.0353	-0.0442	0.003	0.0258
2	205000001	205016569	0.0389	-0.0577	-0.2064	-0.0936	-0.075	-0.0786	-0.0613
2	206000001	206016569	0.0136	0.0473	-0.0711	-0.0204	-0.0479	0.029	-0.0351
2	207000001	207016569	0.0483	0.0377	-0.1468	-0.0183	0.0044	0.0101	0.073
2	208000001	208016569	-0.0174	-0.0124	-0.0847	-0.0491	-0.0031	-0.0004	0.0066
2	209000001	209016569	0.1362	0.0213	-0.1014	0.0717	0.0126	0.108	0.0995
2	210000001	210016569	0.0391	-0.0247	-0.0709	-0.02	-0.0119	0.0452	0.038
2	211000001	211016569	0.06	-0.009	-0.1375	0.0351	-0.0329	0.1302	0.1609
2	212000001	212016569	0.0418	0.0349	-0.096	0.0278	-0.0396	0.0524	0.1156
2	213000001	213016569	0.0636	-0.0198	-0.0955	0.0363	-0.0074	0.0471	0.1017
2	214000001	214016569	0.0965	-0.0085	-0.0571	0.0333	-0.0166	0.0816	0.1323
2	215000001	215016569	0.0301	-0.0524	-0.1334	-0.0055	0.0592	0.0399	0.0178
2	216000001	216016569	0.2164	0.0917	-0.074	-0.0001	0.0546	0.2106	0.1915
2	217000001	217016569	0.1057	-0.0054	-0.1903	-0.064	0.0056	0.0679	0.0812
2	218000001	218016569	0.1385	0.0926	-0.0367	0.0039	0.0117	0.065	0.1262
2	219000001	219016569	0.2364	0.0869	-0.0697	0.0492	0.1103	0.2872	0.3045
2	220000001	220016569	0.1043	0.0145	-0.0715	0.0418	0.0596	0.0105	0.0713
2	221000001	221016569	0.0603	0.0015	-0.0816	0.0006	0.0234	-0.0393	-0.0197
2	222000001	222016569	0.0096	-0.0132	-0.1124	0.0133	0.0744	-0.0792	-0.022
2	223000001	223016569	-0.1941	-0.1398	-0.1337	0.0033	-0.0019	-0.4587	-0.4725
2	224000001	224016569	-0.0574	-0.0747	-0.0564	0.0518	0.0974	-0.2775	-0.3023
2	225000001	225016569	-0.0963	-0.1173	-0.0752	-0.0026	0.0189	-0.2953	-0.3108
2	226000001	226016569	-0.1277	-0.1301	-0.0471	0.0367	0.0327	-0.3328	-0.3254
2	227000001	227016569	-0.1965	-0.1453	-0.1068	0.0395	-0.0189	-0.3661	-0.377
2	228000001	228016569	0.0239	-0.0185	-0.1059	-0.0422	-0.0443	0.0318	0.0782
2	229000001	229016569	-0.1251	-0.0515	-0.0553	0.0946	0.0874	-0.2109	-0.2327
2	230000001	230016569	-0.0954	-0.0333	-0.0863	0.0173	0.0511	-0.2857	-0.3507
2	231000001	231016569	-0.0748	-0.0376	-0.0989	0.037	-0.0134	-0.2645	-0.3196
2	232000001	232016569	0.0307	0.0181	0.0104	0.0983	0.1017	-0.1463	-0.1855
2	234000001	234016569	0.0868	-0.0133	-0.0601	-0.0727	0.0978	-0.1506	-0.1155
2	235000001	235016569	-0.0002	-0.0459	-0.0739	-0.0829	0.0002	-0.2819	-0.3648
2	236000001	236016569	-0.0354	-0.0701	-0.139	-0.1359	-0.0715	-0.2437	-0.2749
2	237000001	237016569	-0.0942	-0.1034	-0.1858	-0.1034	-0.0238	-0.291	-0.1893
2	240000001	240016569	0.013	-0.0989	0.0371	0.0071	0.0506	-0.2232	-0.1692
2	241000001	241016569	-0.0212	-0.071	0.0087	0.0077	0.0674	-0.1787	-0.1449
3	1000001	1016569	0.0816	0.0101	-0.0997	-0.0097	-0.7284	0.1715	0.136
3	2000001	2016569	0.1018	0.0837	-0.0387	0.0236	-0.6097	0.1326	0.216
3	3000001	3016569	0.0606	-0.0469	-0.2095	-0.0401	-0.6857	0.1071	0.1054
3	4000001	4016569	0.1211	0.0112	-0.1735	-0.1122	-0.6683	0.1519	0.1697
3	5000001	5016569	0.1064	0.0049	-0.0798	0.0099	-0.6647	0.0871	0.0417
3	6000001	6016569	0.0533	-0.0348	-0.0973	-0.0339	-0.6958	0.0229	0.0882
3	7000001	7016569	0.0813	-0.021	-0.1365	-0.0575	-0.7344	0.0784	0.1016
3	8000001	8016569	0.1857	0.0343	-0.1961	-0.1333	-0.2934	0.1938	0.2481
3	9000001	9016569	0.1706	0.1139	-0.1211	-0.0775	-0.2799	0.1047	0.1037
3	10000001	10016569	0.204	0.1093	-0.1795	-0.1264	-0.2314	0.2202	0.333
3	11000001	11016569	0.1047	0.113	-0.1165	-0.0762	-0.3279	0.0249	0.0481
3	12000001	12016569	0.1448	0.1683	-0.0353	-0.0344	0.0521	0.0242	0.0708
3	13000001	13016569	0.2008	0.1005	-0.0446	-0.0076	0.0768	0.1935	0.223
3	14000001	14016569	0.1956	0.1143	-0.1496	-0.0971	0.0228	0.172	0.2131
3	15000001	15016569	0.084	0.0751	-0.1816	-0.1047	-0.0116	-0.0196	-0.0655
3	17000001	17016569	0.0287	-0.0075	-0.1333	-0.0967	0.0133	-0.0568	-0.0424
3	18000001	18016569	0.0295	-0.0156	-0.1949	-0.1362	0.0152	0.1836	0.1914
3	19000001	19016569	0.049	0.0827	-0.0151	-0.0053	0.055	0.1216	0.167
3	20000001	20016569	-0.0776	-0.0228	-0.1607	-0.1011	-0.0247	-0.0366	-0.016
3	21000001	21016569	-0.0135	-0.0336	-0.2016	-0.1397	-0.0406	0.0629	0.0858
3	22000001	22016569	0.0775	0.0241	-0.0941	0.0042	0.0078	0.0704	0.1252
3	23000001	23016569	0.0112	0.0302	-0.1008	-0.0302	0.0605	0.0178	0.0245
3	24000001	24016569	0.0458	0.0106	-0.1631	-0.1453	-0.0717	0.0612	0.0522
3	25000001	25016569	0.2103	0.2244	-0.0496	0.0275	-0.1956	0.2315	0.2402
3	26000001	26016569	0.0665	0.0386	-0.1303	-0.0238	0.3651	0.1436	0.1083
3	27000001	27016569	-0.0375	0.0426	-0.0865	-0.0044	0.366	0.0187	0.0057
3	28000001	28016569	0.0749	0.0954	-0.1008	-0.0245	0.3981	0.1232	0.0772
3	29000001	29016569	0.0522	0.0742	-0.095	-0.0263	0.3583	0.0788	0.0508
3	30000001	30016569	-0.0161	-0.0394	-0.1788	-0.1197	0.308	-0.0045	0.0081
3	31000001	31016569	0.0409	0.1002	-0.0901	0.0105	0.3845	0.0248	0.005
3	32000001	32016569	0.1301	0.1293	-0.0397	-0.0248	0.3969	0.0781	0.127
3	33000001	33016569	-0.033	0.0757	-0.0816	-0.028	0.2798	-0.076	-0.1656
3	34000001	34016569	0.0474	-0.0236	-0.165	-0.1108	0.3559	0.1063	0.0835
3	35000001	35016569	0.134	0.04	-0.1125	-0.0045	0.3946	0.1069	0.093
3	36000001	36016569	-0.0085	-0.0204	-0.1629	-0.1454	0.3669	0.0696	0.0485
3	37000001	37016569	0.0849	0.0977	-0.1529	-0.1022	0.3654	0.055	0.0814
3	38000001	38016569	0.1936	0.1442	-0.1206	-0.085	0.4464	0.1455	0.1486
3	39000001	39016569	0.1012	0.0924	-0.1147	-0.0762	0.4469	0.0742	-0.0362
3	40000001	40016569	0.0512	-0.0146	-0.2356	-0.1293	0.4927	0.0581	0.0336
3	41000001	41016569	-0.0452	-0.0026	-0.1669	-0.113	0.406	-0.0643	-0.114
3	42000001	42016569	0.1843	0.1455	-0.1005	-0.0945	0.2538	0.1208	0.1874
3	43000001	43016569	0.0787	0.0512	-0.1944	-0.1644	-0.2827	0.0167	0.0139
3	44000001	44016569	0.101	0.181	-0.1034	-0.0886	-0.0325	-0.022	-0.0174
3	45000001	45016569	0.1012	0.0996	-0.1545	-0.1091	0.0173	0.0536	0.0617
3	46000001	46016569	0.2006	0.1363	-0.0887	-0.1545	-0.0034	0.1403	0.1442
3	47000001	47016569	0.0469	0.2059	-0.0089	0.0081	0.0049	-0.1064	-0.1764
3	48000001	48016569	0.0535	0.1609	0.0347	-0.0132	0.09	0.0133	0.0442
3	49000001	49016569	-0.0022	0.0985	-0.0675	-0.0306	-0.0047	-0.0226	-0.0275
3	50000001	50016569	0.1106	0.1468	-0.0456	0.0168	0.0716	0.088	0.1433
3	51000001	51016569	0.133	0.1567	0.0283	0.0031	0.045	0.0129	-0.0645
3	52000001	52016569	0.1018	0.1399	0.008	-0.0452	0.0208	0.0558	0.0768
3	53000001	53016569	0.2387	0.1778	-0.0366	0.0151	0.1545	0.2685	0.3956
3	54000001	54016569	0.2489	0.1319	-0.1466	-0.1462	0.1533	0.2406	0.239
3	55000001	55016569	0.157	0.1024	-0.1749	-0.0986	0.1316	0.172	0.1388
3	56000001	56016569	0.0214	0.0814	-0.0922	-0.0299	0.0558	0.0029	0.0394
3	57000001	57016569	-0.0478	0.1283	-0.0075	-0.0039	-0.2357	-0.172	-0.2132
3	58000001	58016569	0.2027	0.1877	-0.037	-0.0503	-0.2168	0.1848	0.1477
3	59000001	59016569	0.1769	0.0289	-0.0601	-0.0275	0.1575	0.1524	0.1908
3	61000001	61016569	-0.0003	0.0463	-0.1064	-0.0657	0.0037	-0.0571	-0.0359
3	62000001	62016569	0.0344	0.0496	-0.0981	-0.0442	0.0595	0.0298	0.0532
3	63000001	63016569	0.0258	0.0486	-0.1678	-0.1045	0.0225	0.0275	0.0061
3	64000001	64016569	-0.0259	-0.0257	-0.2642	-0.1324	0.0429	-0.0019	0.0154
3	65000001	65016569	0.0373	0.0587	-0.1327	-0.0116	0.0236	0.054	0.0813
3	67000001	67016569	0.0249	0.0006	-0.1446	-0.1463	0.0487	-0.0064	-0.0099
3	68000001	68016569	0.0399	-0.0149	-0.1294	-0.0724	0.0637	0.0485	0.0313
3	69000001	69016569	-0.0136	-0.0399	-0.1699	-0.0805	-0.0334	-0.056	-0.0542
3	70000001	70016569	0.0744	0.0336	-0.171	-0.1116	-0.1465	0.0665	0.0839
3	71000001	71016569	-0.0555	-0.0039	-0.1769	-0.1213	-0.2033	-0.1019	0.0028
3	72000001	72016569	0.1026	0.1217	-0.177	-0.0874	-0.2158	0.1532	0.186
3	73000001	73016569	0.0636	0.0556	-0.1386	-0.0045	0.0674	0.1954	0.1754
3	74000001	74016569	0.0508	-0.0109	-0.0995	-0.0916	-0.0271	0.1135	0.173
3	76000001	76016569	0.0473	0.05	-0.0512	-0.0394	-0.0157	0.1117	0.149
3	77000001	77016569	-0.0034	0.0281	-0.1181	-0.0402	-0.0509	0.0886	0.1025
3	78000001	78016569	-0.0187	0.0377	-0.163	-0.0857	-0.0285	0.0341	0.0995
3	79000001	79016569	0.0115	0.0791	-0.0924	0.0073	0.0235	0.118	0.1586
3	80000001	80016569	-0.0242	-0.0029	-0.1319	-0.0411	-0.0635	0.0141	0.0477
3	81000001	81016569	-0.0182	0.0304	-0.1585	-0.0337	-0.0316	0.0809	0.0939
3	82000001	82016569	0.0616	0.0415	-0.0625	-0.0331	-0.012	0.101	0.1195
3	84000001	84016569	0.0596	0.0964	-0.0858	0.0141	0.0258	0.129	0.1638
3	86000001	86016569	0.0755	0.0878	-0.0841	0.0118	-0.0072	0.1199	0.1006
3	87000001	87016569	0.1207	0.1547	0.0137	0.0049	0.0897	0.194	0.1912
3	95000001	95016569	0.0523	0.0613	-0.0766	-0.028	-0.0366	0.117	0.1493
3	96000001	96016569	0.1402	0.0944	-0.0603	-0.0337	0.0211	0.1431	0.1354
3	97000001	97016569	0.1423	0.0907	-0.0624	0.0643	0.0715	0.1452	0.1669
3	98000001	98016569	0.0594	0.0412	-0.0518	-0.0077	0.008	0.0638	0.0691
3	99000001	99016569	0.0162	0.0363	-0.1427	-0.0069	-0.023	0.0774	0.1016
3	100000001	100016569	-0.0286	0.0704	-0.1402	-0.1207	-0.0001	-0.0049	0.0173
3	101000001	101016569	0.0102	0.0465	-0.0631	0.0005	-0.0078	-0.0341	-0.0357
3	102000001	102016569	0.1256	0.0762	-0.1091	-0.0368	0.0217	0.0722	0.0737
3	103000001	103016569	0.0835	0.1173	-0.1014	-0.01	-0.0347	0.0929	0.0684
3	104000001	104016569	0.0865	0.1518	-0.001	0.0588	0.0467	0.0139	0.0058
3	105000001	105016569	-0.0439	0.0295	-0.1095	-0.0925	-0.062	-0.013	0.0294
3	106000001	106016569	0.0011	0.0246	-0.0971	-0.0617	-0.0164	-0.028	-0.0163
3	107000001	107016569	0.0155	-0.0081	-0.1436	-0.0734	-0.001	0.0364	-0.0035
3	108000001	108016569	0.0234	0.0133	-0.1667	-0.0945	0.0397	0.0844	0.1167
3	109000001	109016569	-0.0513	0.0494	0.0051	-0.0075	-0.004	-0.0213	-0.0983
3	110000001	110016569	0.025	0.0415	-0.1357	-0.0928	-0.022	0.1212	0.1636
3	111000001	111016569	0.0653	0.0348	-0.1174	-0.0685	0.0463	0.1132	0.1035
3	112000001	112016569	-0.0315	-0.0215	-0.1968	-0.1261	-0.0316	0.0073	-0.0096
3	113000001	113016569	0.0157	0.0582	-0.0625	-0.0798	0.0425	0.0538	-0.0204
3	114000001	114016569	0.0235	0.0094	-0.0964	-0.0658	-0.0255	-0.0122	0.0183
3	115000001	115016569	0.0455	0.0489	-0.1378	-0.0491	0.0229	0.0594	0.1055
3	116000001	116016569	0.0227	-0.0074	-0.1811	-0.0993	-0.0301	0.1049	0.1901
3	117000001	117016569	0.0782	0.0611	-0.1348	0.0109	0.0258	0.1439	0.1411
3	118000001	118016569	0.0467	0.0223	-0.1043	-0.0696	-0.0136	0.0594	0.1294
3	119000001	119016569	0.0353	0.0431	-0.081	-0.0558	-0.152	0.0131	0.0026
3	120000001	120016569	-0.7821	-0.5936	-0.4002	-0.3087	-0.3375	-0.8152	-0.8729
3	121000001	121016569	-0.7833	-0.5222	-0.2918	-0.2941	-0.4204	-1.0378	-1.062
3	122000001	122016569	-0.7951	-0.6333	-0.4742	-0.4309	-0.5449	-0.8983	-0.8915
3	123000001	123016569	-0.3271	-0.2716	-0.3243	-0.2579	-0.7045	-0.3508	-0.3923
3	124000001	124016569	0.1442	0.0657	-0.2298	-0.1161	-0.5269	0.1079	0.1493
3	126000001	126016569	0.1985	0.1533	-0.1247	-0.1086	-0.1585	0.0966	0.0893
3	127000001	127016569	0.177	0.2017	-0.0636	-0.0807	0.077	0.1109	0.0894
3	128000001	128016569	0.1757	0.17	-0.1024	-0.1211	0.0277	0.1567	0.1821
3	129000001	129016569	0.1409	0.2396	-0.0591	-0.0533	0.0452	0.1252	0.1073
3	131000001	131016569	0.0831	0.1304	-0.138	-0.0628	-0.2075	0.0332	0.0901
3	132000001	132016569	0.1121	0.102	-0.0953	-0.0338	-0.115	0.0966	0.1916
3	133000001	133016569	0.1107	0.1974	-0.2514	-0.2503	0.0928	0.1404	0.175
3	134000001	134016569	0.1772	0.1599	-0.1763	-0.1723	0.0112	0.1183	0.0921
3	135000001	135016569	0.1884	0.1493	-0.2242	-0.1516	0.192	0.1976	0.2082
3	136000001	136016569	-0.0648	0.178	0.0334	0.0086	0.0117	-0.187	-0.1965
3	137000001	137016569	0.0161	0.1137	-0.0924	-0.0496	0.0673	0.0755	0.0844
3	138000001	138016569	0.0698	0.1685	-0.0617	-0.067	-0.001	-0.0409	-0.0817
3	139000001	139016569	0.1825	0.1632	-0.1635	-0.079	0.1179	0.1731	0.1289
3	140000001	140016569	0.1532	0.1365	-0.19	-0.0946	0.143	0.1763	0.142
3	141000001	141016569	0.0979	0.1961	-0.1292	-0.1303	0.052	0.052	0.0059
3	142000001	142016569	-0.0465	0.0924	-0.0674	-0.0454	-0.063	-0.1687	-0.1815
3	143000001	143016569	0.0697	0.0512	-0.1511	-0.0897	0.0105	0.1377	0.158
3	144000001	144016569	0.0733	0.109	-0.0179	-0.0111	0.0042	0.0895	0.0896
3	145000001	145016569	0.0221	0.1203	-0.145	-0.0338	0.0033	0.1104	0.1355
3	146000001	146016569	-0.0113	0.0725	-0.1206	-0.043	-0.0316	0.0716	0.0914
3	147000001	147016569	-0.0584	0.0303	-0.106	-0.0982	-0.0469	-0.0346	-0.0081
3	148000001	148016569	0.0973	0.0355	-0.1194	-0.0709	0.0569	0.1757	0.189
3	149000001	149016569	0.0395	0.0613	-0.033	0.0057	-0.1376	-0.0143	-0.0437
3	150000001	150016569	-0.0012	0.0133	-0.1541	-0.0664	-0.2366	-0.0364	-0.0184
3	151000001	151016569	-0.011	-0.0039	-0.0635	-0.1206	-0.2624	-0.0264	0.0266
3	152000001	152016569	-0.0577	-0.0946	-0.129	-0.1201	-0.3667	-0.0885	-0.0756
3	153000001	153016569	-0.0788	-0.0439	-0.0255	0.0005	-0.3941	-0.1152	-0.0853
3	154000001	154016569	0.0451	0.0016	-0.084	0.0038	-0.7753	-0.0409	-0.0448
3	155000001	155016569	-0.0061	-0.0223	-0.0395	-0.0068	-0.6628	-0.0227	-0.1107
3	156000001	156016569	0.0147	-0.0552	-0.1471	-0.082	-0.5332	0.012	-0.0093
3	157000001	157016569	0.0172	-0.02	-0.07	-0.0243	0.0304	0.0601	0.1247
3	158000001	158016569	-0.0155	-0.0162	-0.1099	-0.0681	0.4084	-0.0412	-0.0198
3	159000001	159016569	0.0215	-0.0383	-0.1585	-0.1125	0.3993	0.0813	0.0307
3	160000001	160016569	0.0067	-0.0296	-0.0651	0.0094	-0.1639	0.0249	0.0049
3	161000001	161016569	0.0231	-0.0746	-0.1336	-0.0898	-0.2916	0.0979	0.1362
3	162000001	162016569	-0.0017	-0.0645	-0.1171	-0.1162	0.2333	0.0696	0.089
3	163000001	163016569	-0.0423	-0.0712	-0.1078	-0.1131	0.3743	0.0597	0.0675
3	164000001	164016569	-0.0418	-0.0638	-0.1833	-0.0659	0.3928	0.037	0.0288
3	165000001	165016569	0.0185	-0.0269	-0.1301	-0.0717	0.4223	0.0623	0.0716
3	166000001	166016569	0.0695	0.0137	-0.0793	0	0.4994	0.1471	0.0846
3	167000001	167016569	0.0917	-0.0258	-0.1044	-0.0362	0.4946	0.1507	0.1521
3	168000001	168016569	0.0185	-0.0813	-0.1747	-0.1469	0.4855	0.0735	0.0761
3	169000001	169016569	-0.0002	-0.0312	-0.1381	-0.0795	0.5118	0.0308	0.0825
3	170000001	170016569	0.1257	0.1217	0.0403	0.0507	0.4594	0.124	0.1362
3	171000001	171016569	-0.03	-0.0631	-0.2135	-0.1103	0.3783	0.0081	0.0031
3	172000001	172016569	-0.0132	-0.0095	-0.2784	-0.1636	0.4007	-0.0312	0.019
3	173000001	173016569	0.0369	-0.0039	-0.4308	-0.3177	0.4761	0.0366	0.036
3	174000001	174016569	0.0811	0.0284	-0.4025	-0.3256	0.5066	0.0716	0.1116
3	175000001	175016569	0.1378	0.1159	-0.3791	-0.2934	0.3844	0.1245	0.1811
3	176000001	176016569	0.0477	-0.0065	-0.4362	-0.3608	0.2404	0.0666	0.0787
3	177000001	177016569	0.025	-0.0112	-0.3984	-0.3368	0.4118	-0.0494	0.0064
3	178000001	178016569	0.0667	-0.0544	-0.4358	-0.3762	0.4415	0.0446	0.0678
3	179000001	179016569	-0.0455	-0.025	-0.3292	-0.3952	0.4559	-0.0067	-0.0095
3	180000001	180016569	-0.014	-0.0153	-0.3374	-0.3498	0.4906	0.0118	0.0579
3	181000001	181016569	-0.0165	-0.0218	-0.1289	-0.1543	0.5097	-0.0053	-0.0681
3	182000001	182016569	0.0548	0.0722	-0.0298	-0.0064	0.53	0.0941	0.0778
3	183000001	183016569	0.079	0.0878	-0.1093	-0.0734	0.4611	0.038	0.0983
3	184000001	184016569	0.0799	0.09	-0.0499	-0.0366	0.4024	0.021	0.1877
3	185000001	185016569	0.0415	0.0866	-0.0469	-0.067	-0.2855	-0.0498	-0.0898
3	186000001	186016569	0.1067	0.0321	-0.1846	-0.1571	-0.2505	0.0438	0.0851
3	187000001	187016569	0.1823	-0.0142	-0.225	-0.1558	-0.3121	0.1283	0.1107
3	188000001	188016569	-0.0757	-0.1311	-0.2128	-0.1419	-0.4074	-0.1366	-0.048
3	189000001	189016569	0.0622	-0.0053	-0.0888	-0.0758	0.2933	0.0709	0.0789
3	190000001	190016569	0.0486	0.005	-0.1483	0.0113	0.4692	0.1217	0.1052
3	191000001	191016569	-0.0173	-0.125	-0.1872	-0.1735	0.3229	0.0079	0.0259
3	192000001	192016569	0.0799	-0.0067	-0.4018	-0.3732	0.4539	0.1328	0.1356
3	193000001	193016569	0.0291	-0.0117	-0.3743	-0.3803	0.4587	0.0817	0.073
3	194000001	194016569	0.1883	0.1024	-0.336	-0.3448	0.2197	0.1845	0.2347
3	196000001	196016569	0.0455	0.1093	-0.3019	-0.3347	-0.3206	-0.0794	-0.1327
3	197000001	197016569	0.0812	0.0866	-0.2657	-0.1619	-0.2805	-0.0003	0.031
4	2000001	2016569	0.1284	0.1385	-0.0253	-0.0044	0.0605	-0.0033	-0.0218
4	5000001	5016569	0.2217	0.1078	-0.1253	-0.047	0.0878	0.2086	0.1987
4	6000001	6016569	0.1669	0.109	-0.1187	-0.019	0.0732	0.1934	0.2379
4	7000001	7016569	0.1009	-0.0041	-0.152	-0.0237	-0.0469	0.1426	0.0926
4	10000001	10016569	0.2032	0.1169	-0.2461	-0.0505	0.1275	0.2558	0.3272
4	11000001	11016569	0.0837	-0.0235	-0.1997	-0.0406	0.0637	0.1519	0.1603
4	12000001	12016569	0.0709	0.0144	-0.1876	-0.0857	0.0166	0.0627	0.1366
4	13000001	13016569	0.0848	-0.0074	-0.2191	-0.1007	0.0333	0.085	0.1121
4	14000001	14016569	0.0628	-0.0508	-0.2164	-0.0695	0.0276	0.0987	0.1565
4	15000001	15016569	0.0239	-0.0511	-0.2432	-0.0437	0.0348	0.091	0.0595
4	16000001	16016569	0.0348	-0.0153	-0.3068	-0.1608	-0.0329	0.1314	0.1545
4	17000001	17016569	0.0758	0.025	-0.1318	-0.0644	-0.0066	0.1145	0.1432
4	18000001	18016569	0.0707	0.0189	-0.2045	-0.0768	0.0412	0.1612	0.1334
4	19000001	19016569	0.0151	-0.0241	-0.2446	-0.0973	-0.0665	0.035	0.1141
4	20000001	20016569	0.038	-0.0439	-0.1649	-0.0844	-0.0413	0.0436	0.0676
4	21000001	21016569	0.0512	0.0723	-0.1552	0.0057	-0.0052	0.1719	0.1878
4	22000001	22016569	0.0953	0.0053	-0.1638	0.0013	0.0109	0.1277	0.1642
4	23000001	23016569	0.0233	-0.0491	-0.2402	-0.1236	-0.061	0.0047	0.0459
4	24000001	24016569	0.1233	0.0473	-0.2468	-0.1207	0.0178	0.1844	0.1784
4	25000001	25016569	0.1577	0.1977	-0.045	0.0022	0.0785	0.1215	0.1214
4	26000001	26016569	0.0232	-0.0405	-0.2244	-0.054	-0.0234	-0.0336	0.0127
4	27000001	27016569	0.1246	0.092	-0.1452	-0.0083	0.0265	0.1757	0.1298
4	28000001	28016569	0.094	0.0914	-0.0906	0.0135	0.0151	0.0614	0.1038
4	29000001	29016569	0.0114	0.0492	-0.1662	-0.0766	-0.0957	0.0102	0.0296
4	30000001	30016569	-0.0023	0.0669	-0.121	0.068	-0.0657	0.0609	0.0677
4	33000001	33016569	-0.0071	0.0129	-0.2109	-0.0982	-0.138	0.0637	0.0631
4	34000001	34016569	0.0585	0.1004	-0.0433	0.0409	-0.0407	0.1063	0.1478
4	35000001	35016569	0.1074	0.0639	-0.1482	0.085	0.0279	0.1367	0.1531
4	36000001	36016569	0.1086	0.0575	-0.082	-0.0225	0.0273	0.1499	0.1498
4	37000001	37016569	0.1065	0.0792	-0.0921	-0.0129	0.1059	0.1508	0.2287
4	38000001	38016569	0.0771	0.0281	-0.2471	-0.0575	0.0511	0.0616	0.1056
4	39000001	39016569	-0.0713	0.11	-0.0134	0.0147	-0.0172	-0.2831	-0.2919
4	40000001	40016569	0.1332	0.2353	-0.0035	0.0635	0.0892	0.0328	0.0271
4	41000001	41016569	0.1479	0.1244	-0.0803	0.0317	0.1402	0.1214	0.13
4	42000001	42016569	0.0802	0.0648	-0.1001	-0.0245	0.1009	0.0584	0.0735
4	43000001	43016569	0.0453	0.0979	-0.1558	-0.0311	-0.025	0.0923	0.0892
4	44000001	44016569	0.0735	0.081	-0.122	0.0148	0.07	0.1249	0.1483
4	45000001	45016569	0.0681	0.0237	-0.144	0.0196	0.0185	0.0922	0.1168
4	46000001	46016569	0.07	0.0281	0.0631	-0.0697	-0.0338	0.1337	0.1391
4	47000001	47016569	0.0289	0.0617	0.2683	-0.0096	-0.0393	0.0564	0.065
4	48000001	48016569	0.0643	0.1056	0.3382	0.0506	0.0273	0.0966	0.1045
4	52000001	52016569	-0.1538	-0.0842	0.14	0.0003	0.003	-0.2032	-0.1801
4	53000001	53016569	-0.1087	-0.1261	0.1966	0.0071	0.0334	-0.2183	-0.2752
4	54000001	54016569	-0.0298	-0.0729	0.2376	-0.0499	0.1138	-0.2094	-0.2203
4	55000001	55016569	-0.2278	-0.1307	0.2242	-0.0246	-0.0109	-0.4205	-0.4598
4	56000001	56016569	-0.1087	0.0297	0.2891	0.0091	0.0608	-0.3651	-0.3804
4	57000001	57016569	-0.1089	-0.1204	0.216	0.0437	-0.0109	-0.2516	-0.2546
4	59000001	59016569	-0.1377	-0.038	0.2521	-0.007	-0.022	-0.1887	-0.2679
4	60000001	60016569	-0.1831	-0.0774	0.2035	0.012	-0.0028	-0.2586	-0.206
4	61000001	61016569	-0.1681	-0.1236	0.1923	0.0175	-0.0292	-0.2578	-0.2849
4	62000001	62016569	-0.1792	-0.1087	0.2183	-0.0029	-0.0364	-0.2684	-0.2637
4	63000001	63016569	-0.1541	-0.1279	0.1655	-0.0194	-0.0555	-0.2313	-0.264
4	64000001	64016569	-0.1586	-0.0654	0.2089	-0.022	-0.0345	-0.1913	-0.2378
4	65000001	65016569	-0.141	-0.0393	0.1967	0.0506	-0.0033	-0.1812	-0.1631
4	66000001	66016569	-0.11	-0.0331	0.2353	-0.0111	-0.0138	-0.2368	-0.2484
4	67000001	67016569	-0.0857	-0.0477	0.2763	0.0065	0.0278	-0.1961	-0.1457
4	68000001	68016569	0.135	0.0799	0.2859	0.0567	0.0471	0.1956	0.2329
4	70000001	70016569	-0.008	0.1268	0.2938	0.0085	-0.006	-0.0504	-0.0443
4	71000001	71016569	0.1228	0.078	0.2667	-0.0038	0.0394	0.1579	0.1433
4	72000001	72016569	-0.0406	-0.0754	0.21	-0.0237	0.0273	-0.0963	-0.0826
4	73000001	73016569	-0.1576	-0.0774	0.1989	-0.0518	-0.0102	-0.322	-0.344
4	74000001	74016569	-0.1366	-0.004	0.2402	0.0358	0.038	-0.2867	-0.3153
4	75000001	75016569	-0.2347	-0.0758	0.2375	-0.0188	0.0077	-0.3781	-0.405
4	76000001	76016569	0.0785	0.0419	0.1895	-0.0239	0.1027	-0.0147	0.0173
4	77000001	77016569	0.0899	0.045	0.2074	-0.0522	0.0716	0.0288	0.0759
4	78000001	78016569	0.0734	0.0403	0.2094	0.0045	0.0817	0.0639	0.0832
4	79000001	79016569	0.0165	0.0591	0.1792	0.0278	-0.0347	0.0246	0.0097
4	80000001	80016569	0.0513	0.0146	0.1843	-0.0615	-0.0395	-0.0329	-0.0352
4	81000001	81016569	-0.0373	-0.0689	0.1123	-0.0764	-0.001	-0.0362	-0.0344
4	82000001	82016569	0.0266	0.0601	0.2828	0.003	0.0179	-0.0833	-0.0373
4	83000001	83016569	0.0308	0.0889	0.282	0.0092	0.0738	-0.0443	0.0038
4	84000001	84016569	0.1278	0.0929	0.2936	0.0731	0.0865	0.0771	0.0486
4	85000001	85016569	0.0915	0.0748	0.2247	0.0108	-0.0193	0.0044	0.0622
4	86000001	86016569	0.0539	0.0636	0.284	0.0595	0.0122	-0.0431	-0.0481
4	87000001	87016569	0.0147	0.0201	0.2601	0.0195	0.0204	-0.0277	-0.0227
4	88000001	88016569	-0.0476	0.0035	0.2771	0.0121	0.0193	-0.1806	-0.2105
4	89000001	89016569	-0.0532	-0.0297	0.2705	0.0447	0.0634	-0.254	-0.2466
4	90000001	90016569	-0.121	-0.0639	0.2194	-0.037	0.0113	-0.3754	-0.3699
4	91000001	91016569	-0.1662	-0.1521	0.1376	-0.0048	-0.0828	-0.3625	-0.3765
4	92000001	92016569	-0.0229	-0.0464	0.2369	-0.0111	0.0107	-0.174	-0.1424
4	93000001	93016569	-0.1122	-0.0941	0.1997	-0.0149	-0.0215	-0.2856	-0.2829
4	94000001	94016569	-0.0922	-0.0104	0.2765	0.0995	0.0711	-0.2561	-0.224
4	95000001	95016569	-0.1333	-0.0889	0.1649	0.005	-0.0062	-0.291	-0.2573
4	96000001	96016569	0.0865	0.0237	0.2413	-0.0161	0.0563	0.023	0.0153
4	97000001	97016569	0.0486	0.0442	0.2797	0.0514	0.0534	-0.0029	-0.0656
4	98000001	98016569	-0.2238	-0.1448	0.2303	0.0121	-0.0044	-0.4953	-0.5
4	99000001	99016569	-0.1331	-0.0876	0.1615	-0.0599	-0.0543	-0.1961	-0.2256
4	100000001	100016569	0.0438	-0.048	0.1331	-0.0371	-0.008	0.0115	0.034
4	101000001	101016569	0.0603	0.0463	0.2339	0.0475	-0.0472	0.0209	0.1053
4	103000001	103016569	0.0865	0.069	0.2232	-0.0062	-0.0071	0.1224	0.1558
4	104000001	104016569	0.0376	-0.0003	0.155	-0.0291	0.0291	0.1156	0.1031
4	105000001	105016569	0.0864	0.0957	0.2531	0.0343	0.0117	0.0874	0.0933
4	106000001	106016569	0.0745	0.1778	0.2504	0.0477	-0.0565	0.023	0.0486
4	107000001	107016569	0.0242	0.1054	0.1699	-0.0748	-0.0109	0.0851	0.0814
4	108000001	108016569	0.0311	0.1473	0.242	-0.0405	0.0663	0.0828	0.0614
4	109000001	109016569	0.0023	0.1686	0.2767	-0.0165	0.015	0.0042	-0.0204
4	110000001	110016569	-0.0163	0.1663	0.2804	0.0064	0.055	0.0584	0.1561
4	111000001	111016569	0.0568	0.1581	0.2637	0.0326	0.052	0.1438	0.175
4	112000001	112016569	-0.0536	0.1483	0.2691	-0.0213	-0.0714	-0.0727	-0.0911
4	113000001	113016569	0.0556	0.1201	0.1771	-0.0978	-0.0161	0.041	0.0803
4	114000001	114016569	0.1303	0.2176	0.2279	0.0087	0.0606	0.1224	0.0953
4	115000001	115016569	0.0513	0.1887	0.2488	0.0086	0.024	0.1245	0.1637
4	116000001	116016569	0.0912	0.1397	0.2603	-0.0336	0.04	0.1559	0.1752
4	117000001	117016569	0.0587	0.1892	0.2419	-0.0061	-0.0137	0.1104	0.1279
4	120000001	120016569	0.0825	0.1148	0.1994	0.0572	-0.0171	0.122	0.1199
4	121000001	121016569	0.0684	0.1755	0.2651	-0.0042	0.0184	0.0993	0.0715
4	122000001	122016569	0.0145	0.0928	0.1834	-0.0697	-0.0561	-0.0033	0.0186
4	123000001	123016569	-0.0302	0.1814	0.2214	-0.0034	-0.0281	0.0519	0.0902
4	124000001	124016569	0.0838	0.1461	0.243	-0.0553	0.0251	0.121	0.1055
4	125000001	125016569	-0.0303	0.0892	0.2178	-0.0802	-0.0729	0.0223	0.0339
4	126000001	126016569	-0.0077	0.1262	0.1867	-0.0718	-0.0526	0.0118	0.053
4	127000001	127016569	0.0197	0.1385	0.1916	-0.0438	-0.0801	0.0371	0.0347
4	128000001	128016569	0.0566	0.2325	0.2861	0.0084	0.0548	0.0644	0.13
4	129000001	129016569	0.0298	0.2046	0.2704	-0.0128	0.0141	0.0974	0.0924
4	130000001	130016569	0.0105	0.1631	0.2234	0.0196	0.0299	0.1073	0.1007
4	132000001	132016569	0.0683	0.1112	0.1585	0.0401	-0.0698	0.094	0.0932
4	133000001	133016569	0.0814	0.1498	0.2312	0.0867	-0.0183	0.092	0.0921
4	134000001	134016569	0.0481	0.1951	0.2389	0.0607	0.0025	0.115	0.147
4	135000001	135016569	0.0469	0.1547	0.1939	-0.0492	-0.0374	0.1461	0.1744
4	136000001	136016569	0.0505	0.1634	0.217	-0.0526	-0.0635	0.0871	0.0682
4	137000001	137016569	0.0781	0.1853	0.2616	0	0.0456	0.0877	0.0918
4	138000001	138016569	0.1058	0.2049	0.221	0.0291	0.1062	0.1879	0.2383
4	139000001	139016569	0.0468	0.2227	0.2108	-0.0624	-0.0439	-0.0199	-0.0245
4	140000001	140016569	0.0805	0.134	0.1756	0.0119	0.0747	0.0861	0.1494
4	141000001	141016569	-0.0316	0.1068	0.2088	-0.0358	0.0184	0.0848	0.0754
4	142000001	142016569	0.0819	0.183	0.2145	0.0176	0.0253	0.1115	0.1535
4	145000001	145016569	-0.0005	0.1133	0.1761	-0.0183	-0.0297	-0.016	-0.0154
4	146000001	146016569	0.1749	0.2096	0.262	0.1144	0.056	0.1899	0.2097
4	147000001	147016569	-0.037	0.1261	0.1499	-0.0093	-0.0016	-0.0394	-0.0135
4	148000001	148016569	0.022	0.1	0.1287	-0.046	-0.038	0.0505	0.1172
4	149000001	149016569	0.0439	0.1041	0.1537	-0.067	-0.0396	0.0757	0.0898
4	150000001	150016569	-0.0235	0.2265	0.3082	-0.0415	-0.0419	-0.083	-0.09
4	151000001	151016569	0.1202	0.2799	0.2636	-0.013	0.0903	0.1041	0.1217
4	152000001	152016569	0.0317	0.1785	0.2221	-0.0516	0.0435	0.033	0.0457
4	153000001	153016569	0.062	0.232	0.1858	-0.0556	0.0294	0.0606	0.072
4	154000001	154016569	0.0083	0.1128	0.1307	-0.1132	0.0068	-0.0053	0.0425
4	155000001	155016569	0.0756	0.1845	0.2378	0.0644	0.0742	0.1995	0.2506
4	156000001	156016569	0.0128	0.0389	0.1347	-0.0548	-0.0702	0.0537	0.0909
4	157000001	157016569	0.0673	0.191	0.2176	-0.0188	-0.0671	0.0897	0.1356
4	158000001	158016569	0.0292	0.1536	0.2406	0.0748	0.0743	0.1301	0.0884
4	159000001	159016569	0.0578	0.2343	0.2861	-0.0303	0.0594	0.0893	0.0456
4	160000001	160016569	0.0812	0.1856	0.2452	0.0276	-0.0178	0.1414	0.1269
4	161000001	161016569	0.0516	0.201	0.2459	0.0183	0.0047	0.1048	0.1952
4	162000001	162016569	0.0706	0.1684	0.2612	0.0343	-0.0618	0.0803	0.1132
4	163000001	163016569	0.0611	0.1626	0.2579	0.0041	-0.0163	0.1519	0.1401
4	164000001	164016569	0.0199	0.2463	0.2458	-0.0153	-0.0158	0.1072	0.0755
4	165000001	165016569	0.007	0.1312	0.1855	-0.0462	-0.0112	0.0693	0.0869
4	166000001	166016569	0.1159	0.1676	0.2309	0.0377	0.003	0.2036	0.1881
4	167000001	167016569	0.1019	0.1992	0.283	0.0876	0.0595	0.2002	0.173
4	168000001	168016569	-0.0217	0.1127	0.1902	-0.0323	-0.0677	-0.0004	-0.0097
4	169000001	169016569	0.122	0.207	0.2785	0.059	0.079	0.1468	0.1014
4	170000001	170016569	0.1551	0.1856	0.2617	0.06	0.0243	0.1651	0.154
4	171000001	171016569	0.0099	0.1771	0.2394	0.0129	-0.0513	0.0884	0.1234
4	172000001	172016569	-0.0017	0.091	0.2422	-0.1021	-0.0869	0.0758	0.1212
4	173000001	173016569	0.0494	0.1606	0.226	0.0582	0.0241	0.0966	0.1384
4	174000001	174016569	0.049	0.1637	0.1973	-0.0074	-0.0116	0.0956	0.1021
4	175000001	175016569	0.027	0.2229	0.2719	0.0325	-0.0268	0.1084	0.1414
4	176000001	176016569	0.0161	0.1428	0.2368	-0.0284	-0.0528	0.1095	0.1193
4	177000001	177016569	-0.0017	0.2145	0.2727	0.0417	-0.0397	0.0442	0.0774
4	178000001	178016569	0.0468	0.1687	0.2853	0.016	-0.0279	0.0786	0.175
4	179000001	179016569	0.0124	0.1282	0.2197	-0.0885	-0.0349	0.0701	0.0972
4	180000001	180016569	0.0521	0.1574	0.2396	-0.0301	-0.0825	0.04	0.0369
4	181000001	181016569	0.1044	0.1821	0.2092	-0.0307	-0.0101	0.1266	0.1814
4	182000001	182016569	0.0592	0.2056	0.2439	0.0225	0.0327	0.0699	0.0175
4	183000001	183016569	0.0689	0.2941	0.2477	-0.0497	0.0259	0.0484	0.0425
4	184000001	184016569	0.2179	0.2281	0.2252	0.0026	0.061	0.2303	0.2877
4	185000001	185016569	0.0519	0.172	0.2463	0.0177	0.0349	0.051	0.0789
4	186000001	186016569	0.1796	0.2525	0.1995	-0.0021	0.051	0.181	0.2484
4	187000001	187016569	0.0807	0.1802	0.2682	0.093	0.042	0.0819	0.0528
4	188000001	188016569	-0.0545	0.1284	0.3102	-0.0071	-0.0118	-0.0901	-0.0532
5	1000001	1016569	0.2469	0.187	0.0067	0.0442	0.2196	0.2668	0.1983
5	2000001	2016569	0.2272	0.2326	-0.031	-0.0857	-0.1988	0.1883	0.1874
5	3000001	3016569	0.2771	0.275	-0.0768	-0.0953	-0.2284	0.2371	0.282
5	4000001	4016569	0.1081	0.0827	-0.1606	-0.1865	-0.368	0.0405	0.0694
5	5000001	5016569	0.1589	0.1198	-0.1471	-0.0419	-0.2607	0.0801	0.1604
5	6000001	6016569	0.2211	0.1692	-0.1184	-0.1292	-0.3124	0.2208	0.2153
5	7000001	7016569	0.0847	-0.0392	-0.2432	-0.227	-0.3453	0.1532	0.1449
5	8000001	8016569	0.0033	0.0051	-0.1399	-0.1238	0.0254	0.0303	0.0553
5	9000001	9016569	-0.0093	-0.0402	-0.2384	-0.184	0.0337	0.0832	0.1083
5	10000001	10016569	0.1718	0.1382	-0.1176	-0.1479	0.0462	0.2047	0.2025
5	11000001	11016569	0.0856	0.1601	-0.0148	-0.0156	0.1205	0.0777	0.0971
5	12000001	12016569	0.0329	0.0962	-0.0196	-0.0959	0.0232	0.1018	0.0989
5	13000001	13016569	0.1098	0.162	-0.0354	-0.0515	0.1162	0.1111	0.1259
5	14000001	14016569	0.175	0.1457	-0.1481	-0.0604	0.0528	0.1267	0.2008
5	15000001	15016569	0.0626	0.0601	-0.1441	-0.0616	0.0104	0.1006	0.0504
5	16000001	16016569	0.1889	0.1979	-0.0691	-0.0767	0.134	0.1848	0.2229
5	18000001	18016569	0.0755	0.0525	-0.0956	-0.1053	0.0022	0.0576	0.1612
5	19000001	19016569	-0.0197	0.0699	-0.08	-0.0486	-0.0408	0.091	0.0532
5	22000001	22016569	0.0737	0.0719	-0.1307	-0.0309	0.005	0.1559	0.1827
5	23000001	23016569	0.0675	0.1228	-0.0149	-0.0706	-0.083	0.0614	0.0531
5	24000001	24016569	0.0591	0.1143	-0.0568	-0.0333	0.0106	0.1236	0.1026
5	25000001	25016569	0.0198	0.0852	-0.0978	-0.0408	-0.0263	0.0788	0.0852
5	26000001	26016569	0.0584	0.1116	-0.0337	-0.0254	-0.0206	0.0871	0.1373
5	27000001	27016569	0.0042	0.0864	-0.0681	-0.152	-0.0979	0.0761	0.1071
5	28000001	28016569	0.1021	0.1194	-0.0189	-0.0518	0.0105	0.1476	0.1487
5	29000001	29016569	0.0079	0.0539	-0.1079	-0.097	-0.008	0.1628	0.1694
5	30000001	30016569	0.1558	0.0634	-0.0705	0.0005	0.0167	0.1795	0.1908
5	31000001	31016569	0.0819	0.1612	-0.0184	-0.0171	0.062	0.0748	0.0476
5	32000001	32016569	-0.0246	0.064	-0.0712	-0.119	0.0241	-0.0586	-0.0792
5	33000001	33016569	-0.2269	-0.2273	-0.0983	-0.0657	0.0595	-0.2763	-0.3356
5	35000001	35016569	0.0739	0.0529	-0.1316	-0.1021	0.0596	0.0228	0.0654
5	36000001	36016569	0.0424	0.0686	-0.1498	-0.0453	-0.0082	-0.007	-0.0202
5	37000001	37016569	-0.0574	0.0568	-0.199	-0.1286	-0.2537	-0.0909	-0.1339
5	38000001	38016569	0.0874	0.043	-0.2094	-0.128	-0.3011	0.0717	0.137
5	39000001	39016569	0.0549	0.0972	-0.2163	-0.0306	-0.2868	0.0333	0.0261
5	40000001	40016569	-0.0188	0.1104	-0.1502	-0.0692	-0.2429	-0.0197	0.0065
5	41000001	41016569	0.0867	0.0765	-0.2632	-0.1159	0.0802	0.1376	0.1275
5	42000001	42016569	0.0777	0.0991	-0.2232	-0.0472	0.1039	0.0861	0.0838
5	43000001	43016569	-0.0653	0.0436	-0.2188	-0.1017	-0.2436	-0.0324	0.037
5	44000001	44016569	-0.0202	-0.0184	-0.298	-0.104	-0.0372	0.0139	0.0737
5	45000001	45016569	0.0293	0.0761	-0.1582	-0.029	-0.0904	0.1085	0.1362
5	52000001	52016569	0.0532	-0.0418	-0.2134	-0.0676	-0.0163	0.0847	0.0858
5	53000001	53016569	-0.0114	-0.0486	-0.186	-0.1234	0.0025	-0.044	-0.0692
5	54000001	54016569	0.0361	-0.0235	-0.3199	-0.1594	0.0518	0.0237	0.0188
5	55000001	55016569	0.0088	0.0244	-0.1615	-0.0643	0.0224	-0.0008	0.0629
5	56000001	56016569	0.0468	-0.0568	-0.3094	-0.1418	0.0284	0.027	0.0692
5	57000001	57016569	0.0594	-0.028	-0.1788	-0.0953	0.0401	-0.0004	0.0208
5	58000001	58016569	0.0303	-0.0444	-0.2671	-0.1413	0.0246	0.046	0.069
5	59000001	59016569	0.0292	-0.0687	-0.2661	-0.1376	-0.1716	-0.0205	0.0307
5	60000001	60016569	0.026	-0.064	-0.2168	-0.075	0.082	-0.0197	0.0434
5	61000001	61016569	0.0635	-0.0404	-0.2562	-0.1109	0.1294	0.0945	0.0913
5	62000001	62016569	0.0133	-0.0282	-0.2609	-0.0777	0.102	0.0682	0.033
5	63000001	63016569	0.029	-0.0438	-0.2122	-0.1055	0.1445	0.0872	0.2033
5	64000001	64016569	-0.0294	-0.0809	-0.2709	-0.1009	0.0346	0.0229	-0.0178
5	65000001	65016569	-0.0743	-0.0426	-0.1905	-0.1464	0.0609	-0.0766	-0.0538
5	66000001	66016569	0.0285	-0.0868	-0.266	-0.1069	0.1196	0.0694	-0.0239
5	67000001	67016569	-0.0289	-0.066	-0.2928	-0.1164	0.0822	0.0135	-0.0004
5	68000001	68016569	0.0298	-0.0688	-0.3149	-0.1629	0.1077	0.0647	0.0349
5	72000001	72016569	-0.0474	-0.1376	-0.3164	-0.1517	-0.0553	-0.0509	-0.0014
5	73000001	73016569	0.048	-0.0757	-0.2056	-0.0817	0.0281	0.0168	0.0174
5	74000001	74016569	0.0909	-0.0918	-0.2754	-0.1058	0.1009	0.0275	0.0944
5	75000001	75016569	-0.0057	-0.0894	-0.1777	-0.0229	-0.0239	-0.0863	-0.068
5	76000001	76016569	0.1792	0.064	-0.2205	-0.1056	0.1392	0.1219	0.1204
5	77000001	77016569	0.0358	-0.0748	-0.2164	-0.0638	0.0022	-0.0254	-0.0064
5	78000001	78016569	0.0187	-0.0911	-0.2341	-0.0632	-0.0178	-0.0637	-0.0808
5	79000001	79016569	-0.0088	-0.0385	-0.1072	-0.0376	-0.0102	-0.0578	-0.0668
5	80000001	80016569	0.0075	-0.0417	-0.1629	-0.0622	0.015	-0.0119	0.0524
5	81000001	81016569	-0.06	-0.1642	-0.3002	-0.184	-0.0985	-0.0767	-0.1479
5	82000001	82016569	0.0285	-0.106	-0.268	-0.0827	-0.0088	0.0982	0.0802
5	83000001	83016569	-0.0059	-0.1035	-0.2201	-0.0829	-0.0223	0.0881	0.0758
5	84000001	84016569	-0.0107	-0.1558	-0.2514	-0.1573	-0.117	0.0296	0.059
5	85000001	85016569	-0.0683	-0.1618	-0.3693	-0.2167	-0.1178	0.0072	0.0165
5	86000001	86016569	0.0002	-0.0973	-0.2337	-0.1343	-0.0645	0.0634	0.1368
5	87000001	87016569	0.0779	-0.0346	-0.1626	-0.05	0.0448	0.1083	0.0982
5	88000001	88016569	-0.0011	-0.1356	-0.2436	-0.1108	-0.0599	0.0556	0.0639
5	89000001	89016569	-0.0193	-0.1387	-0.272	-0.089	-0.0351	0.0798	0.1449
5	90000001	90016569	0.045	-0.1564	-0.2525	-0.1303	-0.0767	0.081	0.086
5	91000001	91016569	0.0549	-0.0453	-0.1676	-0.0948	-0.0516	0.0241	0.0321
5	92000001	92016569	0.0595	-0.1201	-0.2916	-0.1069	-0.0653	0.0907	0.0963
5	93000001	93016569	0.0049	-0.0884	-0.2971	-0.1217	-0.0551	0.0407	0.0394
5	94000001	94016569	-0.0292	-0.073	-0.2042	-0.0769	-0.09	0.0033	-0.0222
5	95000001	95016569	0.059	-0.0983	-0.2735	-0.0849	0.0012	0.0803	0.1172
5	96000001	96016569	0.0018	-0.1698	-0.2866	-0.141	-0.0425	0.1065	0.0907
5	97000001	97016569	0.034	-0.1074	-0.2408	-0.1482	-0.0681	0.0757	0.0756
5	98000001	98016569	-0.0143	-0.0504	-0.1836	-0.0892	-0.0288	0.052	0.1146
5	101000001	101016569	0.0248	-0.1003	-0.2339	-0.1114	-0.0261	0.1086	0.1283
5	102000001	102016569	-0.0315	-0.1326	-0.2354	-0.0965	-0.0234	0.0903	0.1467
5	103000001	103016569	0.0628	-0.0654	-0.1892	-0.0169	-0.0291	0.0835	0.0828
5	104000001	104016569	0.0135	-0.1637	-0.3321	-0.1298	-0.102	0.0853	0.0904
5	105000001	105016569	-0.0046	-0.0866	-0.312	-0.1407	-0.0971	0.0253	0.1129
5	106000001	106016569	0.0188	-0.0903	-0.2227	-0.087	-0.0622	0.1178	0.1241
5	107000001	107016569	-0.002	-0.0818	-0.2477	-0.1615	-0.0397	0.0416	0.0669
5	108000001	108016569	-0.0345	-0.131	-0.2339	-0.1514	-0.0648	-0.0016	-0.0163
5	109000001	109016569	-0.0283	-0.1792	-0.2818	-0.195	-0.0113	0.034	0.0329
5	110000001	110016569	0.0255	-0.1228	-0.2381	-0.0979	-0.0654	-0.0091	0.0726
5	111000001	111016569	-0.058	-0.021	-0.3127	-0.1677	-0.082	0.0418	0.0595
5	112000001	112016569	0.0277	0.0305	-0.1925	-0.1688	0.0055	0.0354	0.0243
5	113000001	113016569	0.0853	0.0946	-0.2732	-0.0844	0.035	0.0626	0.0686
5	114000001	114016569	0.0896	0.0576	-0.1993	-0.0757	-0.0065	0.0614	0.1021
5	115000001	115016569	0.0539	0.0126	-0.2277	-0.096	0.0149	0.063	0.0692
5	116000001	116016569	0.0522	0.0445	-0.2269	-0.1296	0.012	0.0322	0.072
5	117000001	117016569	0.0212	0.0545	-0.2351	-0.1905	-0.033	0.0251	0.0358
5	118000001	118016569	0.0535	0.0739	-0.2586	-0.1442	-0.0294	0.0005	-0.0201
5	119000001	119016569	0.0253	0.042	-0.2311	-0.04	0.0068	-0.0195	0.0076
5	120000001	120016569	0.0036	0.0097	-0.2284	-0.0663	-0.0171	0.0263	0.0509
5	121000001	121016569	0.1009	0.0758	-0.2036	-0.0875	-0.029	0.0838	0.1314
5	122000001	122016569	0.0123	0.061	-0.2698	-0.1407	0.0194	-0.0029	-0.0014
5	123000001	123016569	-0.0335	0.0463	-0.2887	-0.1108	-0.1172	-0.0232	-0.0028
5	124000001	124016569	0.0826	0.0369	-0.2638	-0.1318	0.0196	0.0636	0.0972
5	125000001	125016569	0.0533	0.0257	-0.2135	-0.1552	-0.0463	0.0309	0.045
5	126000001	126016569	0.0431	0.1276	-0.1912	-0.1105	0.0268	-0.0226	-0.0452
5	127000001	127016569	0.0452	-0.0082	-0.1954	-0.0846	0.0603	0.1069	0.209
5	128000001	128016569	0.1143	0.1416	-0.1592	-0.0722	0.053	0.1035	0.1029
5	129000001	129016569	0.0621	0.0749	-0.1856	-0.0585	0.0026	0.0483	0.0203
5	130000001	130016569	0.0074	0.0749	-0.1768	-0.0545	-0.0621	-0.0046	0.0223
5	131000001	131016569	-0.0885	0.0703	-0.2047	-0.0913	-0.041	-0.1649	-0.1387
5	132000001	132016569	0.185	0.1528	-0.2288	-0.1007	0.0076	0.1067	0.086
5	133000001	133016569	0.2168	0.1238	-0.2697	-0.1343	0.0324	0.1961	0.2364
5	134000001	134016569	0.0674	0.2053	-0.1054	-0.0107	-0.0041	-0.0086	0.0228
5	135000001	135016569	0.1943	0.1287	-0.2469	-0.1676	0.0027	0.1779	0.1779
5	136000001	136016569	0.1262	0.0217	-0.305	-0.1345	0.0816	0.0857	0.1041
5	137000001	137016569	0.1837	0.0876	-0.3315	-0.1518	0.0922	0.171	0.1855
5	138000001	138016569	0.0927	0.1747	-0.1565	-0.0705	-0.0028	-0.0269	-0.0528
5	140000001	140016569	0.0744	0.1601	-0.1722	-0.0733	0.0037	-0.0359	-0.0492
5	141000001	141016569	0.1276	0.1604	-0.2137	-0.0828	0.0102	0.0886	0.1237
5	142000001	142016569	0.1021	0.0866	-0.1827	-0.0638	0.0902	0.1688	0.1906
5	143000001	143016569	-0.0787	-0.0189	-0.0495	0.0387	0.0339	0.0014	-0.0174
5	144000001	144016569	0.0288	0.0456	0.0413	0.1112	-0.0713	0.0906	0.0624
5	145000001	145016569	-0.0104	-0.0331	-0.0616	0.0373	-0.1059	-0.0099	0.0134
5	146000001	146016569	-0.0027	0.0939	0.0175	0.064	-0.0431	-0.0107	-0.0269
5	147000001	147016569	0.0189	0.0175	0.0035	0.0588	-0.0358	0.0675	0.0833
5	148000001	148016569	0.0626	0.0554	-0.0856	0.0253	0.0077	0.0671	0.0729
5	149000001	149016569	0.11	0.0911	-0.2789	-0.1323	-0.0316	0.0801	0.1204
5	150000001	150016569	0.1191	0.1611	-0.2628	-0.1545	0.0046	0.1798	0.1778
5	151000001	151016569	0.1454	0.0827	-0.0659	-0.013	0.0233	0.1971	0.2296
5	152000001	152016569	0.0405	-0.0106	-0.0184	0.0495	0.0612	0.121	0.1641
5	153000001	153016569	0.0195	-0.0547	-0.0838	0.0484	0.0168	0.157	0.1802
5	154000001	154016569	0.2013	0.1794	0.0381	0.142	0.0959	0.234	0.2046
5	156000001	156016569	-0.0156	0.0208	-0.0315	0.0803	-0.0216	0.0716	0.074
5	157000001	157016569	0.0406	0.1103	0.054	0.036	-0.0234	0.0479	0.0422
5	158000001	158016569	0.0069	-0.0435	-0.17	-0.0359	-0.0481	0.0787	0.0206
5	159000001	159016569	0.0535	0.0152	-0.1336	0.0202	0.0195	0.1001	0.1205
5	160000001	160016569	0.1225	0.1213	-0.0145	0.0959	0.0697	0.1946	0.1667
5	161000001	161016569	0.0764	0.007	-0.0061	0.0808	0.0098	0.0986	0.126
5	162000001	162016569	0.0734	0.1233	0.0606	0.1943	0.0099	0.1198	0.1003
5	163000001	163016569	0.0793	0.0918	0.0909	0.1853	0.0479	0.0777	0.0956
5	164000001	164016569	0.0654	0.1146	0.079	0.1722	0.0134	0.0644	0.0531
5	165000001	165016569	0.1065	0.1744	0.1468	0.2059	0.009	0.1248	0.1619
5	166000001	166016569	0.0479	0.0864	0.0588	0.0606	0.0001	0.0212	0.0386
5	167000001	167016569	0.0635	0.0861	0.0007	0.0664	0.0248	0.0776	0.0629
5	168000001	168016569	0.2031	0.1706	-0.0246	0.0865	0.0941	0.2922	0.2317
5	169000001	169016569	0.1391	0.1124	-0.0731	-0.0194	0.0832	0.1308	0.138
5	170000001	170016569	0.2141	0.1183	-0.0741	0.0092	0.0326	0.2162	0.1569
5	171000001	171016569	0.0525	0.141	-0.0052	0.0294	-0.0028	-0.0263	-0.0571
5	172000001	172016569	0.0434	0.0732	0.0098	0.0537	-0.0917	0.0097	0.0578
5	173000001	173016569	0.1369	0.1184	0.0361	0.081	0.0374	0.1209	0.1367
5	174000001	174016569	0.2074	0.1774	0.0182	0.0574	0.068	0.1776	0.1292
5	175000001	175016569	0.1664	0.0734	-0.0794	-0.0081	0.0656	0.247	0.2432
5	178000001	178016569	0.1115	0.1365	0.0256	0.0953	0.0211	0.1252	0.0937
5	179000001	179016569	0.0885	0.146	0.0989	0.094	0.012	0.1102	0.1095
5	180000001	180016569	0.1339	0.1915	0.1476	0.1542	-0.034	0.0775	0.1272
6	1000001	1016569	-0.5353	-0.4584	-0.0851	0.1392	-0.2155	-0.6381	-0.597
6	2000001	2016569	-0.6655	-0.5935	-0.1547	0.037	-0.3299	-0.8656	-0.8754
6	3000001	3016569	-0.476	-0.4945	-0.0812	0.1285	-0.2759	-0.5605	-0.5172
6	4000001	4016569	-0.655	-0.5319	-0.1124	0.0534	-0.3007	-0.8505	-0.8998
6	5000001	5016569	-0.653	-0.5598	-0.1639	0.0354	-0.3424	-0.7685	-0.7965
6	6000001	6016569	-0.635	-0.6302	-0.1575	0.003	-0.2935	-0.7498	-0.8108
6	7000001	7016569	-0.6303	-0.4682	-0.0098	0.1318	-0.235	-0.7376	-0.7297
6	8000001	8016569	-0.7053	-0.5573	-0.0225	0.1465	-0.214	-0.846	-0.9415
6	9000001	9016569	-0.5876	-0.568	0.0567	0.2502	-0.2575	-0.7229	-0.7583
6	10000001	10016569	-0.5973	-0.4804	-0.0064	0.1419	-0.2534	-0.7911	-0.8657
6	11000001	11016569	-0.58	-0.5505	-0.092	0.1803	-0.2381	-0.7577	-0.7434
6	12000001	12016569	-0.6672	-0.6104	-0.0633	0.1554	-0.2771	-0.8663	-0.8477
6	13000001	13016569	-0.6313	-0.5372	-0.0331	0.1416	-0.2855	-0.8637	-0.8702
6	14000001	14016569	-0.5621	-0.4782	-0.0884	0.1115	-0.2096	-0.6923	-0.7343
6	15000001	15016569	-0.575	-0.4437	-0.0104	0.1686	-0.0299	-0.7763	-0.7749
6	16000001	16016569	-0.6508	-0.5512	-0.1571	0.0614	0.0183	-0.8102	-0.7247
6	17000001	17016569	-0.7238	-0.4923	0.0013	0.1769	-0.014	-0.9418	-0.9992
6	18000001	18016569	-0.75	-0.5618	-0.0816	0.1143	-0.0123	-0.9171	-0.9313
6	19000001	19016569	-0.6687	-0.6232	-0.0282	0.1545	-0.025	-0.85	-0.8831
6	20000001	20016569	-0.5337	-0.3364	0.0321	0.1445	0.0025	-0.6394	-0.6357
6	21000001	21016569	-0.306	-0.1482	0.0322	0.1572	0.003	-0.3571	-0.4468
6	22000001	22016569	-0.3612	-0.3026	-0.0873	0.1436	-0.0452	-0.4025	-0.3761
6	23000001	23016569	-0.2729	-0.238	-0.089	0.0968	-0.0016	-0.3801	-0.3616
6	24000001	24016569	-0.2999	-0.2334	-0.0695	0.083	-0.0075	-0.426	-0.3991
6	25000001	25016569	-0.2919	-0.2448	-0.0095	0.1734	0.0454	-0.3767	-0.3668
6	27000001	27016569	-0.2311	-0.1672	0.0467	0.1448	0.0659	-0.408	-0.4446
6	28000001	28016569	-0.261	-0.2463	-0.0573	0.1103	0.0527	-0.3722	-0.3747
6	29000001	29016569	-0.1757	-0.1548	-0.0157	0.1304	0.1159	-0.2982	-0.37
6	30000001	30016569	-0.1422	-0.1645	-0.0574	0.1403	0.0455	-0.2681	-0.2994
6	31000001	31016569	-0.1579	-0.1894	-0.0727	0.125	0.0442	-0.1645	-0.2291
6	32000001	32016569	-0.1371	-0.0865	-0.0032	0.1097	-0.0005	-0.2202	-0.2468
6	33000001	33016569	-0.1821	-0.2182	-0.0432	0.1697	0.0712	-0.1932	-0.1602
6	34000001	34016569	-0.1473	-0.1016	0.0522	0.1972	0.0539	-0.27	-0.3451
6	35000001	35016569	-0.1795	-0.1876	0.0054	0.0894	-0.0132	-0.3367	-0.3212
6	36000001	36016569	-0.1671	-0.1663	-0.0251	0.1176	-0.0046	-0.3657	-0.4085
6	37000001	37016569	-0.2044	-0.0975	0.0136	0.0857	-0.0294	-0.3822	-0.2977
6	38000001	38016569	-0.2322	-0.1751	0.0487	0.1996	0.0705	-0.3788	-0.4493
6	39000001	39016569	-0.105	-0.0882	0.0064	0.1422	0.1296	-0.1608	-0.1153
6	40000001	40016569	-0.0347	-0.2057	-0.1507	0.0698	0.1522	-0.0737	-0.0819
6	41000001	41016569	-0.1022	-0.0959	0.006	0.1685	0.0778	-0.1565	-0.1531
6	42000001	42016569	-0.1969	-0.1247	0.0579	0.1173	-0.0278	-0.393	-0.3761
6	43000001	43016569	-0.1796	-0.1149	-0.0094	0.1753	0.0651	-0.2051	-0.1995
6	44000001	44016569	-0.1074	-0.161	-0.0753	0.1185	0.0687	-0.173	-0.174
6	45000001	45016569	-0.2434	-0.3044	-0.0543	0.1223	0.0822	-0.3137	-0.3194
6	46000001	46016569	-0.2578	-0.3021	-0.1269	0.1025	0.0461	-0.2942	-0.2793
6	47000001	47016569	-0.2224	-0.2047	0.0079	0.1778	0.1062	-0.2209	-0.2585
6	48000001	48016569	-0.2428	-0.2011	-0.0348	0.1889	-0.0071	-0.209	-0.2297
6	49000001	49016569	-0.2175	-0.1388	0.0551	0.2	0.0412	-0.2047	-0.2397
6	50000001	50016569	-0.2967	-0.1816	-0.0348	0.1192	-0.0456	-0.2766	-0.2266
6	51000001	51016569	-0.15	-0.2525	-0.0979	0.1737	0.1113	-0.095	-0.0609
6	52000001	52016569	-0.13	-0.1676	-0.1125	0.0921	0.1668	-0.0978	-0.16
6	53000001	53016569	-0.1712	-0.2413	-0.0171	0.1466	0.0701	-0.2679	-0.2335
6	54000001	54016569	-0.3855	-0.3003	-0.108	0.0331	-0.0788	-0.3925	-0.3836
6	55000001	55016569	-0.3036	-0.2576	-0.1006	0.1175	-0.0193	-0.2811	-0.2546
6	56000001	56016569	-0.3885	-0.3037	-0.1118	0.0962	-0.0633	-0.3676	-0.3806
6	63000001	63016569	-0.302	-0.1691	0.0313	0.104	-0.0149	-0.2992	-0.2895
6	64000001	64016569	-0.2626	-0.1856	-0.0155	-0.0324	-0.054	-0.1869	-0.249
6	65000001	65016569	-0.2911	-0.2875	-0.1425	-0.0964	-0.1277	-0.2607	-0.2676
6	66000001	66016569	-0.2905	-0.3099	-0.0551	0.1302	-0.0624	-0.2761	-0.3482
6	67000001	67016569	-0.2108	-0.2081	-0.0008	0.2335	0.0106	-0.2235	-0.2801
6	68000001	68016569	-0.3221	-0.2561	-0.0745	0.1147	-0.0945	-0.3177	-0.3753
6	69000001	69016569	-0.3611	-0.2639	-0.1446	0.0787	-0.095	-0.332	-0.3072
6	70000001	70016569	-0.2769	-0.2298	-0.0318	0.1952	-0.0135	-0.282	-0.352
6	71000001	71016569	-0.2578	-0.2315	-0.0526	0.1565	-0.0542	-0.2594	-0.1851
6	72000001	72016569	-0.2468	-0.2188	-0.0439	0.1466	-0.0903	-0.2748	-0.2679
6	73000001	73016569	-0.2894	-0.1365	0.1047	0.2123	0.018	-0.3355	-0.3447
6	74000001	74016569	-0.3247	-0.2536	-0.0535	-0.0635	-0.1043	-0.3527	-0.307
6	75000001	75016569	-0.3619	-0.1758	0.0248	0.1137	-0.0857	-0.3712	-0.3786
6	76000001	76016569	-0.2257	-0.2228	0.0196	0.1764	-0.0016	-0.237	-0.2615
6	77000001	77016569	-0.2975	-0.2888	-0.0337	0.1704	-0.1121	-0.326	-0.2833
6	78000001	78016569	-0.2349	-0.2221	0.0597	0.1803	-0.0284	-0.2374	-0.2524
6	79000001	79016569	-0.1955	-0.2831	-0.0808	0.1201	-0.0345	-0.253	-0.2734
6	80000001	80016569	-0.5253	-0.4629	-0.305	-0.167	-0.1068	-0.568	-0.6006
6	81000001	81016569	-0.2368	-0.2347	-0.0318	0.1666	-0.0942	-0.2526	-0.1466
6	82000001	82016569	-0.3357	-0.2562	-0.0099	0.1324	-0.0709	-0.3109	-0.3531
6	83000001	83016569	-0.2523	-0.2093	0.1007	0.1708	-0.0409	-0.31	-0.3679
6	84000001	84016569	-0.2245	-0.1694	0.1245	0.1317	-0.0344	-0.2431	-0.2491
6	85000001	85016569	-0.308	-0.1727	0.1614	0.1407	-0.0064	-0.2749	-0.2827
6	87000001	87016569	-0.2907	-0.0978	0.2145	0.1418	0.0197	-0.3494	-0.3673
6	88000001	88016569	-0.2738	-0.1844	0.0919	0.0876	-0.0189	-0.3614	-0.3841
6	89000001	89016569	-0.265	-0.0847	0.0708	0.0552	-0.0527	-0.3576	-0.4077
6	90000001	90016569	-0.2056	-0.2658	0.0635	0.0641	0.0063	-0.2527	-0.3554
6	91000001	91016569	-0.2129	-0.1399	0.1361	0.0251	-0.0595	-0.2537	-0.2757
6	92000001	92016569	-0.1891	-0.1139	0.1418	0.1076	-0.0346	-0.2448	-0.368
6	93000001	93016569	-0.2815	-0.2134	-0.004	0.0285	-0.0697	-0.2766	-0.2898
6	94000001	94016569	-0.1997	-0.1075	0.1069	0.1738	-0.0326	-0.2195	-0.244
6	96000001	96016569	-0.2325	-0.1675	0.1231	0.1438	-0.0722	-0.2623	-0.2956
6	97000001	97016569	-0.2555	-0.172	0.0723	0.0045	-0.0829	-0.3649	-0.3364
6	98000001	98016569	-0.2564	-0.2084	0.0913	0.0663	-0.0609	-0.2662	-0.2171
6	99000001	99016569	-0.2197	-0.1281	0.146	0.1443	0.0381	-0.248	-0.2274
6	100000001	100016569	-0.2678	-0.1554	0.1015	0.0803	-0.0635	-0.2886	-0.3414
6	101000001	101016569	-0.2105	-0.1636	0.0968	0.1234	-0.0418	-0.1935	-0.2066
6	102000001	102016569	-0.2638	-0.1621	0.1224	0.0813	-0.1211	-0.2282	-0.2432
6	103000001	103016569	-0.2774	-0.2098	0.1183	0.0958	-0.0986	-0.2968	-0.3305
6	104000001	104016569	-0.2628	-0.133	0.1834	0.0925	-0.0641	-0.2737	-0.3246
6	105000001	105016569	-0.1592	-0.177	0.1621	0.1452	0.0385	-0.2759	-0.2222
6	106000001	106016569	-0.2239	-0.1393	0.1647	0.0914	0.0413	-0.3476	-0.375
6	107000001	107016569	-0.1847	0.0158	0.1997	0.1067	0.0714	-0.2739	-0.2672
6	108000001	108016569	-0.2129	-0.0785	0.1347	0.0691	0.036	-0.3586	-0.387
6	109000001	109016569	-0.1982	-0.0892	0.1657	0.1597	0.0825	-0.2868	-0.2885
6	110000001	110016569	-0.2387	-0.1142	0.1778	0.1782	0.0207	-0.396	-0.4606
6	111000001	111016569	-0.2849	-0.17	0.0491	0.0375	-0.0575	-0.3972	-0.378
6	112000001	112016569	-0.2702	-0.2157	0.0438	0.0215	-0.1059	-0.3783	-0.3286
6	113000001	113016569	-0.3101	-0.2107	0.09	0.106	-0.0615	-0.3712	-0.4562
6	114000001	114016569	-0.1857	-0.2107	0.0964	0.1318	-0.0067	-0.2291	-0.224
6	116000001	116016569	-0.3107	-0.1916	0.0635	0.0136	-0.1106	-0.3499	-0.3786
6	117000001	117016569	-0.2005	-0.1557	0.1361	0.1384	0.0193	-0.2561	-0.2561
6	118000001	118016569	-0.2382	-0.1033	0.1216	0.1076	-0.0228	-0.3046	-0.3073
6	119000001	119016569	-0.3323	-0.1865	0.0751	0.0235	-0.0757	-0.3082	-0.3238
6	120000001	120016569	-0.2042	-0.2021	0.1783	0.1308	-0.0303	-0.2848	-0.2739
6	121000001	121016569	-0.2752	-0.1629	0.1583	0.123	-0.12	-0.3343	-0.4078
6	122000001	122016569	-0.2005	-0.156	0.0892	0.1214	-0.0248	-0.2429	-0.2606
6	123000001	123016569	-0.2627	-0.155	0.0715	0.1336	-0.07	-0.299	-0.3081
6	124000001	124016569	-0.2698	-0.1377	0.1033	0.0721	-0.0065	-0.3	-0.1509
6	125000001	125016569	-0.2031	-0.1488	0.0872	0.1526	0.0343	-0.2345	-0.2726
6	126000001	126016569	-0.2795	-0.2011	0.0408	0.0867	-0.0486	-0.3704	-0.3919
6	127000001	127016569	-0.2297	-0.1053	0.1423	0.0854	-0.0427	-0.3268	-0.3385
6	128000001	128016569	-0.2187	-0.2067	0.1013	0.0807	-0.0373	-0.3664	-0.3351
6	129000001	129016569	-0.257	-0.1672	0.126	0.1644	-0.0338	-0.3627	-0.4052
6	130000001	130016569	-0.2497	-0.1212	0.0691	0.1029	-0.2332	-0.3156	-0.3386
6	131000001	131016569	-0.2296	-0.192	0.1692	0.1392	-0.1838	-0.3202	-0.3501
6	132000001	132016569	-0.2675	-0.1419	0.1624	0.1298	-0.0576	-0.3474	-0.4286
6	133000001	133016569	-0.2617	-0.2416	-0.0138	0.0501	-0.1078	-0.3012	-0.3079
6	134000001	134016569	-0.2518	-0.0765	0.1917	0.1607	-0.0976	-0.3377	-0.3709
6	135000001	135016569	-0.2454	-0.1145	0.1803	0.1346	0.0082	-0.3769	-0.3713
6	136000001	136016569	-0.2145	-0.1146	0.0581	-0.0038	0.0137	-0.3703	-0.3202
6	137000001	137016569	-0.1902	-0.1691	-0.0948	-0.16	0.0698	-0.3517	-0.3018
6	138000001	138016569	-0.171	-0.052	-0.0712	-0.1328	0.0436	-0.3149	-0.3289
6	139000001	139016569	-0.2961	-0.1455	-0.0818	-0.1038	0.0231	-0.3967	-0.4027
6	140000001	140016569	-0.2168	-0.1319	-0.1097	-0.097	-0.0786	-0.3568	-0.388
6	141000001	141016569	-0.2912	-0.1728	-0.1615	-0.1042	-0.1023	-0.3704	-0.3618
6	142000001	142016569	-0.2257	-0.1529	-0.2127	-0.1743	-0.0175	-0.3827	-0.4076
6	143000001	143016569	-0.2938	-0.2298	-0.1537	-0.1474	-0.0548	-0.4484	-0.5104
6	144000001	144016569	-0.2245	-0.1059	0.0543	0.0334	0.0533	-0.3607	-0.3153
6	145000001	145016569	-0.1634	-0.1552	0.1271	0.1263	0.0028	-0.227	-0.1867
6	146000001	146016569	-0.2127	-0.1992	0.0947	0.0682	-0.0383	-0.3132	-0.3188
6	147000001	147016569	-0.272	-0.1037	0.1336	0.0813	-0.1379	-0.3485	-0.403
6	148000001	148016569	-0.1841	-0.1285	0.1137	0.1317	-0.1806	-0.3202	-0.3253
6	149000001	149016569	-0.1894	-0.0117	0.2443	0.1131	-0.3304	-0.3679	-0.4244
6	150000001	150016569	-0.1231	-0.0835	0.0762	0.1181	-0.0331	-0.2371	-0.2678
6	151000001	151016569	-0.2456	-0.0853	0.1191	0.1245	0.0157	-0.3253	-0.3939
6	152000001	152016569	-0.2844	-0.1945	0.1323	0.1136	-0.1221	-0.3935	-0.3825
6	153000001	153016569	-0.2699	-0.1588	0.139	0.0916	-0.0661	-0.2953	-0.3176
6	154000001	154016569	-0.2274	-0.0703	0.2485	0.1554	0.0257	-0.3028	-0.3634
6	155000001	155016569	-0.2838	-0.1773	0.1538	0.0819	-0.0572	-0.4203	-0.4025
6	156000001	156016569	-0.2182	-0.1679	0.0732	0.0956	0.061	-0.2663	-0.2491
6	157000001	157016569	-0.1481	-0.0334	0.1537	0.1439	-0.0308	-0.2771	-0.2951
6	158000001	158016569	-0.0877	-0.0021	0.2098	0.1761	0.0496	-0.2124	-0.2186
6	159000001	159016569	-0.1712	-0.0849	0.0758	0.0657	-0.011	-0.264	-0.3287
6	160000001	160016569	-0.0346	-0.1157	0.0102	0.1153	0.0967	-0.154	-0.1765
6	161000001	161016569	-0.1817	-0.0901	0.1441	0.0981	0.0119	-0.3648	-0.3524
6	162000001	162016569	-0.311	-0.1904	0.0669	0.0292	-0.0797	-0.4665	-0.5129
6	163000001	163016569	-0.177	-0.0777	0.1226	0.1386	0.0298	-0.3856	-0.3967
6	164000001	164016569	-0.2195	-0.1512	0.0442	0.0626	-0.0023	-0.3635	-0.4143
6	165000001	165016569	-0.1201	-0.0705	0.12	0.1442	0.1032	-0.2012	-0.2258
6	166000001	166016569	-0.0995	-0.0818	0.1164	0.0847	-0.0457	-0.2147	-0.1745
6	168000001	168016569	-0.0189	-0.0941	0.1007	0.147	0.063	-0.1551	-0.0309
6	169000001	169016569	-0.1046	-0.0332	0.1366	0.0825	0.0339	-0.2824	-0.2783
7	1000001	1016569	0.0888	0.0684	0.2882	0.2401	0.0975	-0.2065	-0.1725
7	2000001	2016569	0.1163	0.1127	0.2705	0.2445	0.0135	0.0063	0.0453
7	3000001	3016569	0.1629	0.2014	0.2255	0.1416	0.067	0.0043	0.0048
7	4000001	4016569	0.1488	0.1932	0.221	0.1241	0.0191	0.0364	0.0399
7	7000001	7016569	0.062	0.025	0.1624	0.1406	0.0768	0.0582	0.0064
7	8000001	8016569	0.1349	0.095	0.1218	0.1568	0.0551	0.1616	0.1005
7	9000001	9016569	0.0821	0.0922	0.1376	0.1685	-0.0074	0.1613	0.1709
7	10000001	10016569	0.0483	0.0383	0.1501	0.1557	-0.0326	0.0483	0.0783
7	11000001	11016569	0.0811	0.0183	0.167	0.1326	-0.0354	0.0295	0.0412
7	12000001	12016569	0.0736	0.063	0.1647	0.1673	0.0047	0.033	0.021
7	13000001	13016569	0.1243	0.0761	0.1946	0.15	0.0196	0.0236	0.0406
7	14000001	14016569	0.076	0.0668	0.0807	0.1305	-0.0266	0.0662	0.1037
7	15000001	15016569	0.0279	0.065	0.1431	0.1743	-0.0397	-0.0013	-0.0163
7	16000001	16016569	0.121	0.1273	0.1986	0.1662	-0.012	-0.005	0.0412
7	17000001	17016569	0.0054	0.0277	0.1689	0.139	-0.0153	-0.0213	-0.021
7	18000001	18016569	0.0798	0.0609	0.1849	0.1654	0.0096	-0.0117	0.014
7	19000001	19016569	0.072	0.0749	0.2241	0.1949	0.0204	0.0258	0.0466
7	20000001	20016569	0.047	0.1326	0.2399	0.1899	0.0349	-0.0058	-0.0068
7	21000001	21016569	0.0815	0.0109	0.1869	0.1587	0.0398	-0.0058	-0.0178
7	22000001	22016569	0.0442	0.0191	0.0374	0.0825	0.036	0.027	0.0858
7	23000001	23016569	0.0215	0.1533	0.2385	0.168	0.0585	-0.0787	-0.0797
7	24000001	24016569	0.1029	0.0539	0.1245	0.1299	0.0911	0.0409	0.063
7	25000001	25016569	0.1939	0.1115	0.0805	0.0663	0.1305	0.1648	0.2626
7	26000001	26016569	0.1525	0.1928	0.2003	0.1724	0.1682	0.0677	0.0974
7	27000001	27016569	0.1516	0.1894	0.2036	0.1588	0.0629	0.0824	0.0589
7	28000001	28016569	0.0016	-0.0397	0.0431	0.0627	-0.0065	-0.0867	0.0117
7	29000001	29016569	0.1876	0.076	0.057	0.0974	0.0612	0.0662	0.117
7	30000001	30016569	0.236	0.1346	0.1267	0.108	0.0327	0.1821	0.1672
7	31000001	31016569	0.1428	0.0727	0.0779	0.0638	0.0735	0.1023	0.1368
7	33000001	33016569	-0.0033	0.0176	0.0415	0.0774	0.0218	-0.0599	-0.09
7	34000001	34016569	0.0277	-0.0008	0.0702	0.1566	0.0371	0.0567	0.0295
7	36000001	36016569	0.1667	0.1106	0.0583	0.0918	0.0651	0.0736	0.0676
7	37000001	37016569	0.0575	0.0459	0.0738	0.0878	0.0488	0.0232	0.0321
7	38000001	38016569	0.1443	0.0675	0.0859	0.1765	0.02	0.0152	0.0549
7	39000001	39016569	0.1143	0.0703	0.1414	0.1463	0.0553	0.0714	0.1414
7	40000001	40016569	0.0102	0.0958	0.1928	0.1903	0.0079	-0.0871	-0.0534
7	41000001	41016569	0.0659	0.0787	0.1833	0.2063	0.0473	-0.0094	0.0057
7	42000001	42016569	0.1544	0.0724	0.1386	0.1652	0.0716	0.036	0.0454
7	43000001	43016569	0.1348	0.106	0.128	0.1487	0.0651	-0.0163	0.0484
7	44000001	44016569	0.1489	0.1276	0.1755	0.1448	0.0723	0.1205	0.122
7	46000001	46016569	0.0358	0.024	0.1296	0.1519	0.0338	-0.047	-0.0221
7	47000001	47016569	0.1948	0.1555	0.1638	0.1739	0.0645	0.1095	0.0778
7	48000001	48016569	0.0603	0.0497	0.1337	0.1517	0.0752	0.0947	0.0799
7	49000001	49016569	0.128	0.0808	0.1846	0.1764	-0.0086	0.1141	0.1852
7	50000001	50016569	0.1382	0.0329	0.0711	0.0349	0.0287	0.0428	0.0683
7	51000001	51016569	0.2269	0.1719	0.1734	0.1686	0.1381	0.2185	0.2496
7	52000001	52016569	0.0581	0.0698	0.1496	0.1572	-0.0632	-0.0043	0.0613
7	53000001	53016569	0.1172	0.0729	0.1697	0.1708	-0.0241	0.1508	0.1872
7	54000001	54016569	0.0245	0.0196	0.1045	0.0982	-0.0417	0.0025	-0.0207
7	55000001	55016569	0.1358	0.1048	0.1055	0.1383	0.0045	0.1578	0.1787
7	64000001	64016569	0.0193	0.0937	0.1445	0.1493	0.0224	0.0317	0.06
7	66000001	66016569	0.1206	0.173	0.2494	0.2074	0.0133	0.05	-0.0066
7	68000001	68016569	0.1626	0.195	0.2642	0.1964	0.1243	0.0492	0.0686
7	69000001	69016569	0.1454	0.1882	0.219	0.1915	0.1018	0.0105	-0.0001
7	70000001	70016569	0.0656	0.0811	0.1144	0.0975	0.0463	-0.0017	0.0256
7	71000001	71016569	0.0846	0.1491	0.2141	0.0934	0.023	0.0211	-0.0728
7	78000001	78016569	0.0482	0.0073	0.0271	0.109	-0.0194	0.0322	0.0105
7	79000001	79016569	0.0302	0.0633	0.187	0.1759	-0.0569	0.0619	0.0559
7	80000001	80016569	0.0618	0.0749	0.1731	0.1762	0.0094	0.0431	0.0492
7	81000001	81016569	0.0637	0.0248	0.1345	0.06	-0.0461	0.0202	-0.0098
7	82000001	82016569	0.0062	0.0394	0.145	0.1361	-0.0645	0.0049	-0.0156
7	83000001	83016569	0.1036	0.0238	0.1451	0.1674	-0.054	0.0754	0.1395
7	84000001	84016569	0.0536	-0.0066	0.0805	0.1192	-0.0645	0.0903	0.0595
7	85000001	85016569	0.1277	0.0837	0.1714	0.1916	0.019	0.1788	0.1765
7	86000001	86016569	0.0489	0.0497	0.1268	0.1604	-0.0087	0.0872	0.1264
7	87000001	87016569	0.1047	0.1036	0.2122	0.1948	-0.104	0.0697	0.0045
7	88000001	88016569	0.1038	0.0683	0.1862	0.1569	0.0148	0.0647	0.1042
7	89000001	89016569	0.0975	0.0178	0.1295	0.1517	0.0423	0.0558	-0.0448
7	90000001	90016569	0.1343	0.1294	0.2142	0.2399	0.0946	0.1422	0.1391
7	91000001	91016569	0.0482	0.0358	0.1229	0.1635	0.0093	0.0566	0.0009
7	92000001	92016569	0.0537	0.0775	0.1939	0.1585	0.0192	-0.0835	-0.1177
7	93000001	93016569	0.1335	-0.0046	0.1548	0.1869	0.0412	0.1231	0.1364
7	94000001	94016569	0.0111	0.0464	0.1094	0.1091	-0.0822	-0.0215	-0.0298
7	95000001	95016569	0.0683	0.015	0.0772	0.0747	-0.0338	0.0451	0.0331
7	96000001	96016569	0.0803	0.0593	0.1536	0.2231	0.0525	0.0368	0.0615
7	98000001	98016569	0.1332	0.2143	0.3254	0.2258	0.0921	0.0675	0.0514
7	99000001	99016569	0.1647	0.175	0.2441	0.2091	0.0645	0.0479	0.027
7	101000001	101016569	0.1201	0.1725	0.2296	0.1945	0.0568	0.1467	0.1069
7	104000001	104016569	0.117	0.0918	0.201	0.2173	0.0839	0.0454	0.0748
7	105000001	105016569	0.0681	0.1472	0.2124	0.1103	0.0342	-0.1042	-0.1273
7	106000001	106016569	0.0704	0.0173	0.052	0.0865	0.1032	0.0503	0.0198
7	107000001	107016569	-0.0078	0.0911	0.207	0.2263	-0.1286	-0.0587	-0.0919
7	108000001	108016569	0.0444	0.0848	0.1187	0.178	0.0659	0.0502	0.0762
7	109000001	109016569	0.0283	-0.0188	0.0455	0.1448	-0.0312	0.0623	0.0194
7	110000001	110016569	0.107	0.1062	0.135	0.215	0.0433	0.1733	0.1349
7	111000001	111016569	0.0709	0.0902	0.1455	0.1805	0.035	0.0761	0.0307
7	112000001	112016569	0.1159	0.0983	0.2099	0.177	0.0584	0.0859	-0.0137
7	113000001	113016569	0.0935	0.0627	0.1504	0.1322	0.03	0.1105	0.1069
7	114000001	114016569	-0.0335	-0.0335	0.0051	0.0687	-0.0947	-0.0678	-0.0149
7	115000001	115016569	0.0907	0.0095	0.08	0.136	0.0169	0.0673	0.1238
7	116000001	116016569	0.0287	-0.0186	0.0852	0.1342	-0.0317	0.004	-0.0209
7	117000001	117016569	0.1298	0.0776	0.1655	0.1284	0.0586	0.0566	0.0561
7	118000001	118016569	0.0552	0.1052	0.1922	0.174	0.0343	0.0871	0.0848
7	119000001	119016569	0.0772	0.0789	0.1193	0.1647	-0.019	0.1215	0.0661
7	120000001	120016569	0.0616	0.0568	0.1184	0.1696	0.0176	0.1166	0.1321
7	121000001	121016569	0.0719	0.0169	0.1654	0.1509	-0.0196	0.0477	0.0378
7	122000001	122016569	0.1224	0.062	0.1689	0.1806	0.052	0.0902	0.0145
7	123000001	123016569	0.084	0.1052	0.1617	0.1968	0.0771	0.115	0.0623
7	124000001	124016569	0.0855	0.0129	0.1232	0.1195	-0.0423	0.1065	0.1011
7	125000001	125016569	0.1088	0.0399	0.1163	0.123	0.0217	0.1533	0.1434
7	126000001	126016569	0.1214	0.0663	0.12	0.1477	0.0345	0.1359	0.1886
7	127000001	127016569	0.0895	0.076	0.1429	0.1173	0.0365	0.1077	0.0328
7	129000001	129016569	0.1366	0.2152	0.2721	0.1785	0.0532	-0.0406	-0.0835
7	130000001	130016569	0.0667	0.1305	0.1774	0.1115	0.0156	-0.1316	-0.122
7	131000001	131016569	0.0838	0.1836	0.135	0.1344	0.0381	-0.0026	-0.0325
7	132000001	132016569	0.2336	0.1444	0.0861	0.048	0.1445	0.2319	0.1789
7	133000001	133016569	-0.0243	0.0861	0.1365	0.1309	0.0017	-0.0497	-0.1143
7	134000001	134016569	0.0796	0.003	0.0804	0.1008	0.0076	0.0235	0.0294
7	135000001	135016569	0.0882	0.1178	0.1916	0.1444	0.0139	-0.0196	-0.0182
7	136000001	136016569	0.0114	0.0231	0.0884	0.1197	-0.02	0.0519	-0.0114
7	137000001	137016569	0.0563	-0.0327	0.0967	0.1312	0.0254	0.0479	0.0345
7	138000001	138016569	0.0884	0.1675	0.2098	0.1625	0.0522	0.0054	-0.0968
7	139000001	139016569	0.1841	0.2424	0.2382	0.2177	0.1046	0.0835	0.0492
7	140000001	140016569	0.1121	0.2542	0.2612	0.177	0.0114	0.026	-0.0064
7	141000001	141016569	0.1306	0.0584	0.1151	0.1132	0.1128	0.1674	0.0843
7	142000001	142016569	0.1708	0.119	0.0408	0.0892	0.1208	0.1999	0.2135
7	145000001	145016569	0.1018	0.0839	0.1723	0.1779	0.0128	0.1074	0.1097
7	146000001	146016569	0.1655	0.1037	0.1885	0.1937	0.0284	0.1748	0.0869
7	147000001	147016569	0.1126	0.1145	0.1641	0.2136	-0.0114	0.0738	0.0627
7	148000001	148016569	0.1202	0.1377	0.1801	0.1191	0.0966	0.0888	0.0929
7	149000001	149016569	0.2015	0.1431	0.1868	0.1313	0.0436	0.2128	0.2436
7	151000001	151016569	0.1756	0.1738	0.2193	0.2005	0.0364	0.1937	0.1546
7	155000001	155016569	0.24	0.1794	0.1301	0.1736	0.0635	0.3243	0.3467
7	156000001	156016569	0.3277	0.2902	0.2768	0.2325	0.1348	0.1899	0.1289
7	157000001	157016569	0.1717	0.1259	0.2042	0.1741	0.0565	0.1508	0.2119
7	158000001	158016569	0.2544	0.1628	0.2098	0.1884	0.1475	0.231	0.229
8	1000001	1016569	-0.4847	-0.5353	-0.2024	0.0749	-0.695	-0.5269	-0.4736
8	3000001	3016569	-0.7061	-0.6232	-0.1578	0.0138	-0.7884	-0.7438	-0.8581
8	4000001	4016569	-0.6847	-0.5702	-0.1676	0.0728	-0.7904	-0.7846	-0.8509
8	5000001	5016569	-0.6266	-0.536	-0.1223	0.1191	-0.6315	-0.6687	-0.6751
8	6000001	6016569	-0.5205	-0.4608	-0.1223	0.1893	-0.6434	-0.6156	-0.6342
8	9000001	9016569	-0.5818	-0.5028	-0.1796	0.0844	-0.7077	-0.8048	-0.7956
8	10000001	10016569	-0.5324	-0.4598	-0.1634	0.0577	-0.693	-0.6627	-0.6979
8	11000001	11016569	-0.1272	-0.1959	-0.0724	0.1249	-0.6785	-0.2146	-0.2332
8	13000001	13016569	-0.7824	-0.5571	-0.1207	0.0813	-0.8257	-0.9366	-0.894
8	14000001	14016569	-0.7074	-0.5358	-0.0895	0.2004	-0.7388	-0.7517	-0.7527
8	15000001	15016569	-0.6137	-0.5342	-0.0217	0.1905	-0.6677	-0.702	-0.7092
8	16000001	16016569	-0.7016	-0.5739	-0.0597	0.1469	-0.7647	-0.7552	-0.7791
8	17000001	17016569	-0.7439	-0.5006	-0.0323	0.1976	-0.688	-0.9164	-0.9176
8	18000001	18016569	-0.6671	-0.5188	-0.1315	0.1168	-0.6806	-0.8195	-0.8762
8	19000001	19016569	-0.6015	-0.5055	-0.0974	0.1753	-0.732	-0.7808	-0.7072
8	20000001	20016569	-0.5026	-0.4246	-0.072	0.1363	-0.5994	-0.5992	-0.6396
8	21000001	21016569	-0.5373	-0.5175	-0.1262	0.0348	-0.7058	-0.6578	-0.6482
8	22000001	22016569	-0.6866	-0.5222	-0.1058	0.0858	-0.7188	-0.7829	-0.7125
8	23000001	23016569	-0.5222	-0.4821	-0.0786	0.0739	-0.6762	-0.7296	-0.7916
8	24000001	24016569	-0.5788	-0.4639	-0.0877	0.2274	-0.713	-0.8101	-0.8007
8	25000001	25016569	-0.6697	-0.5267	-0.1366	0.1352	-0.6465	-0.8346	-0.9479
8	26000001	26016569	-0.6411	-0.464	-0.0536	0.119	-0.6729	-0.8337	-0.8195
8	27000001	27016569	-0.5967	-0.5216	-0.1687	0.0638	-0.7091	-0.7143	-0.7972
8	28000001	28016569	-0.6391	-0.484	-0.0988	0.1097	-0.7694	-0.9076	-0.9543
8	29000001	29016569	-0.6356	-0.4637	-0.1371	0.1285	-0.5982	-0.6837	-0.7205
8	30000001	30016569	-0.7307	-0.5843	-0.1661	0.0972	-0.7664	-0.9818	-0.9593
8	31000001	31016569	-0.6924	-0.5938	-0.0806	0.1329	-0.7423	-0.7819	-0.8161
8	32000001	32016569	-0.8208	-0.5485	-0.1219	0.0936	-0.7824	-0.9273	-0.8836
8	33000001	33016569	-0.7545	-0.5946	-0.0688	0.0854	-0.716	-0.8251	-0.7985
8	34000001	34016569	-0.6647	-0.5273	-0.1056	0.1302	-0.771	-0.7579	-0.7251
8	35000001	35016569	-0.7046	-0.5934	-0.1171	0.1661	-0.7003	-0.7375	-0.6803
8	36000001	36016569	-0.7228	-0.5719	-0.0464	0.1862	-0.6499	-0.7782	-0.7305
8	37000001	37016569	-0.5168	-0.5345	-0.1075	0.1079	0.0584	-0.6248	-0.6062
8	38000001	38016569	-0.6613	-0.4416	-0.0577	0.1062	-0.0314	-0.8192	-0.8219
8	39000001	39016569	-0.7483	-0.501	-0.0143	0.1938	-0.0136	-0.9715	-0.9983
8	40000001	40016569	-0.6459	-0.5991	0.1586	0.0944	0.1225	-0.7438	-0.754
8	41000001	41016569	-0.574	-0.4956	0.3021	0.1375	-0.2785	-0.6981	-0.7843
8	42000001	42016569	-0.7019	-0.4979	0.3441	0.1682	-0.6403	-0.7945	-0.9019
8	48000001	48016569	1.1513	0.9494	0.3243	0.1914	0.0382	1.2206	1.1869
8	49000001	49016569	1.0252	0.8605	0.3527	0.1302	0.0336	1.1573	1.1861
8	50000001	50016569	1.0882	0.9385	0.3629	0.2575	-0.0314	1.2156	1.2103
8	51000001	51016569	1.0842	0.9241	0.3724	0.2123	-0.0044	1.1415	1.1254
8	52000001	52016569	1.1109	0.9554	0.4283	0.2187	0.1054	1.1521	1.2349
8	53000001	53016569	1.1091	0.9224	0.362	0.2153	0.1347	1.1641	1.1752
8	54000001	54016569	1.0582	0.9825	0.4785	0.2797	0.1409	1.1415	1.1644
8	55000001	55016569	1.0902	0.9356	0.3207	0.2349	0.128	1.1882	1.217
8	56000001	56016569	1.0213	0.8409	0.3516	0.1607	0.0207	1.0811	1.1125
8	57000001	57016569	1.1279	0.9292	0.3599	0.1763	0.1044	1.2152	1.2986
8	58000001	58016569	1.0233	0.8279	0.2827	0.1716	0.0632	1.1209	1.1525
8	59000001	59016569	1.1058	0.9117	0.374	0.242	0.0206	1.1775	1.246
8	60000001	60016569	1.0215	0.8616	0.3186	0.2056	0.1198	1.0224	1.0962
8	61000001	61016569	0.9388	0.757	0.2928	0.1886	0.0389	1.0625	1.0643
8	62000001	62016569	0.9732	0.8048	0.3754	0.2397	0.0662	1.071	1.0774
8	63000001	63016569	0.8632	0.765	0.2638	0.1196	-0.0116	0.943	0.9602
8	64000001	64016569	0.9734	0.8071	0.3236	0.2336	0.0509	0.9911	1.0616
8	65000001	65016569	0.9756	0.8287	0.3616	0.2213	0.0629	0.9669	0.9945
8	66000001	66016569	0.855	0.8215	0.2923	0.1335	-0.0301	0.8683	0.8614
8	67000001	67016569	0.9205	0.801	0.3945	0.2365	0.0541	0.9331	0.919
8	68000001	68016569	0.8825	0.7506	0.2393	0.1659	-0.0461	0.9386	0.936
8	69000001	69016569	0.881	0.7772	0.3018	0.1874	0.004	0.8911	0.9034
8	70000001	70016569	0.8892	0.8702	0.407	0.2205	0.0417	0.9067	0.9055
8	71000001	71016569	0.863	0.7018	0.1733	0.0533	-0.0281	0.92	0.9596
8	72000001	72016569	0.9041	0.7557	0.2968	0.0907	0.0062	0.9802	1.0115
8	73000001	73016569	0.8377	0.7736	0.3028	0.1037	-0.0594	0.84	0.866
8	74000001	74016569	0.9535	0.7599	0.3038	0.1945	0.0828	1.0426	1.0382
8	75000001	75016569	0.978	0.8291	0.3561	0.1924	0.0298	1.0311	1.0525
8	76000001	76016569	0.9453	0.813	0.3012	0.2256	0.0233	1.0376	1.0427
8	77000001	77016569	0.9741	0.8042	0.3622	0.2223	0.0026	1.0562	1.0618
8	78000001	78016569	0.9606	0.8299	0.3031	0.1651	0.0414	1.0322	1.0762
8	79000001	79016569	0.9676	0.8517	0.3617	0.191	0.0929	1.0337	1.0906
8	80000001	80016569	1.022	0.9183	0.4098	0.2538	0.1352	1.0008	0.9969
8	81000001	81016569	0.9886	0.8584	0.3588	0.2263	0.0857	1.0181	1.0291
8	82000001	82016569	0.9991	0.8868	0.4193	0.2531	0.0466	0.982	0.9942
8	83000001	83016569	1.0004	0.8861	0.4246	0.2862	0.0516	0.9985	1.0036
8	84000001	84016569	0.9894	0.86	0.3536	0.2491	-0.0158	1.0319	1.0548
8	86000001	86016569	1.0094	0.8663	0.39	0.214	0.0397	1.0326	1.0258
8	87000001	87016569	1.013	0.8907	0.3853	0.1718	-0.0188	1.1619	1.1886
8	88000001	88016569	1.0019	0.8296	0.2782	0.1633	-0.0565	1.086	1.158
8	89000001	89016569	1.0515	0.8744	0.3497	0.233	0.0007	1.1565	1.2019
8	90000001	90016569	0.9987	0.814	0.3357	0.1717	-0.0225	1.0978	1.1349
8	91000001	91016569	1.0277	0.8414	0.2783	0.1631	0.005	1.1881	1.247
8	92000001	92016569	1.0808	0.8739	0.2948	0.2361	0.0237	1.1474	1.2128
8	93000001	93016569	1.0932	0.9178	0.3605	0.2327	0.1061	1.2093	1.2378
8	94000001	94016569	1.0306	0.9911	0.4563	0.2637	0.0257	1.0508	1.0446
8	95000001	95016569	1.1036	0.8684	0.3376	0.2406	0.1085	1.1522	1.1578
8	96000001	96016569	1.0434	0.8056	0.2557	0.1012	0.0414	1.0641	1.0589
8	97000001	97016569	1.0739	0.9157	0.35	0.1442	0.0074	1.0663	1.0299
8	98000001	98016569	1.0654	0.9553	0.3907	0.2684	0.0772	1.1105	1.1592
8	99000001	99016569	0.9842	0.8791	0.3948	0.1995	-0.1163	0.9068	0.8917
8	100000001	100016569	1.0623	0.9624	0.3735	0.1987	0.0918	1.1099	1.1534
8	101000001	101016569	1.1715	0.9319	0.2805	0.2165	0.1124	1.1815	1.231
8	102000001	102016569	1.1208	0.9964	0.3361	0.2071	0.0592	1.1148	1.138
8	103000001	103016569	1.0318	0.8973	0.3297	0.2392	0.0139	1.0667	1.0636
8	104000001	104016569	1.0667	0.861	0.2935	0.1225	0.0148	1.1657	1.182
8	105000001	105016569	0.9718	0.831	0.3467	0.0694	-0.0413	1.1108	1.1543
8	106000001	106016569	0.9859	0.8257	0.2485	0.1676	-0.041	1.1204	1.1455
8	107000001	107016569	0.9302	0.7475	0.1961	0.1538	-0.0429	1.083	1.0926
8	108000001	108016569	1.0093	0.8201	0.2981	0.1896	-0.0134	1.1413	1.1731
8	109000001	109016569	1.0515	0.8665	0.3312	0.1535	-0.0011	1.1715	1.2163
8	110000001	110016569	1.0832	0.9112	0.3778	0.1716	0.0082	1.1709	1.2348
8	111000001	111016569	1.064	0.921	0.4082	0.2832	-0.0031	1.1992	1.2319
8	112000001	112016569	1.0937	0.9368	0.4139	0.2628	0.0304	1.2515	1.3171
8	113000001	113016569	1.0397	0.8476	0.3352	0.1879	-0.0144	1.2096	1.2693
8	114000001	114016569	0.9775	0.7362	0.2483	0.15	-0.0843	1.0842	1.1115
8	115000001	115016569	1.0033	0.6863	0.3446	0.1396	-0.0026	1.1363	1.1905
8	116000001	116016569	1.01	0.7409	0.3061	0.1778	-0.0041	1.1314	1.1688
8	117000001	117016569	0.9838	0.7226	0.289	0.1256	0.0142	1.0996	1.1068
8	118000001	118016569	0.9614	0.694	0.2675	0.1379	0.057	1.0743	1.1424
8	119000001	119016569	0.949	0.7607	0.3804	0.2537	0.0571	0.9801	1.0091
8	120000001	120016569	0.8589	0.6916	0.2679	0.1626	-0.033	0.8854	0.8672
8	121000001	121016569	0.9114	0.6628	0.3116	0.1599	-0.0153	0.881	0.9024
8	122000001	122016569	0.9885	0.7014	0.2547	0.1549	0.0203	0.9699	0.9709
8	123000001	123016569	1.0669	0.8442	0.3367	0.1979	0.0359	1.072	1.0428
8	124000001	124016569	1.0557	0.8418	0.2688	0.0756	0.0312	1.14	1.169
8	125000001	125016569	1.0863	0.8218	0.295	0.1569	0.0368	1.1771	1.2443
8	126000001	126016569	0.961	0.6759	0.2966	0.2175	0.064	1.018	1.0429
8	127000001	127016569	1.1314	0.8875	0.3375	0.1794	0.2105	1.2481	1.3007
8	128000001	128016569	0.984	0.6322	0.2081	0.1319	0.0041	1.0483	1.0937
8	129000001	129016569	0.9647	0.7039	0.2612	0.1378	-0.0015	1.0124	1.0199
8	130000001	130016569	1.0675	0.8412	0.2643	0.1079	0.0903	1.1633	1.2447
8	131000001	131016569	1.0368	0.7195	0.3348	0.1821	0.0857	1.2099	1.2423
8	132000001	132016569	1.0806	0.7514	0.197	0.1273	0.1357	1.1414	1.1761
8	133000001	133016569	1.1516	0.8031	0.2551	0.1514	0.0511	1.2647	1.2832
8	134000001	134016569	1.064	0.7562	0.2027	0.1168	0.0596	1.1189	1.1638
8	135000001	135016569	1.1546	0.8118	0.2645	0.165	0.1746	1.2718	1.3098
8	136000001	136016569	0.941	0.7003	0.2554	0.1381	0.0274	0.9974	1.0592
8	137000001	137016569	0.9988	0.6797	0.2824	0.1724	0.0263	1.0419	1.0782
8	138000001	138016569	1.1762	0.8257	0.2363	0.1372	0.138	1.2906	1.3124
8	139000001	139016569	1.191	0.8766	0.371	0.2838	0.1552	1.21	1.223
8	140000001	140016569	1.0669	0.8798	0.389	0.1803	0.0649	0.9503	1.0017
8	141000001	141016569	1.0931	0.8088	0.473	0.2293	0.0941	0.9396	0.9778
8	142000001	142016569	1.1126	0.8174	0.4136	0.2531	0.1104	0.9035	0.8836
8	143000001	143016569	0.9194	0.7037	0.4158	0.2669	0.0612	0.8045	0.7928
8	144000001	144016569	0.9951	0.8061	0.4859	0.2802	0.065	0.9089	0.9399
9	1000001	1016569	-1.2832	-1.0671	-0.4771	-0.4538	0.082	-1.4612	-1.5187
9	2000001	2016569	-1.3666	-1.1133	-0.4942	-0.519	0.0081	-1.5705	-1.6895
9	3000001	3016569	-1.2618	-1.0693	-0.4615	-0.3731	0.0072	-1.5472	-1.5174
9	4000001	4016569	-1.3576	-1.0977	-0.5388	-0.5001	0.0031	-1.5781	-1.5813
9	5000001	5016569	-1.3907	-1.0796	-0.449	-0.3899	0.0002	-1.707	-1.7609
9	6000001	6016569	-1.2731	-0.9365	-0.3272	-0.3615	0.0813	-1.5659	-1.5733
9	7000001	7016569	-1.3062	-1.0664	-0.4753	-0.4465	0.0956	-1.4929	-1.5785
9	8000001	8016569	-1.3015	-1.0696	-0.4373	-0.4376	-0.0146	-1.5168	-1.7046
9	9000001	9016569	-1.3914	-1.1244	-0.5015	-0.4495	-0.0885	-1.5771	-1.5903
9	10000001	10016569	-1.4056	-1.09	-0.4519	-0.4029	-0.06	-1.5821	-1.5471
9	11000001	11016569	-1.4203	-1.128	-0.4332	-0.5004	-0.0733	-1.6206	-1.6785
9	12000001	12016569	-1.3366	-1.0972	-0.4808	-0.4587	0.0025	-1.6003	-1.6257
9	13000001	13016569	-1.4206	-1.0788	-0.4959	-0.4488	-0.0381	-1.6081	-1.6439
9	14000001	14016569	-1.2733	-1.029	-0.4985	-0.4528	0.0132	-1.5473	-1.6551
9	15000001	15016569	-1.317	-1.0337	-0.3584	-0.3412	0.0108	-1.7203	-1.8137
9	16000001	16016569	-1.3204	-1.1028	-0.5497	-0.5188	0.0085	-1.6109	-1.6738
9	17000001	17016569	-1.3786	-1.1165	-0.4508	-0.478	0.0104	-1.6304	-1.6955
9	18000001	18016569	-1.0317	-0.8692	-0.3433	-0.2635	0.0605	-1.2258	-1.3252
9	19000001	19016569	-0.2792	-0.1532	0.2258	0.1703	0.0237	-0.375	-0.5031
9	20000001	20016569	-0.3202	-0.3047	0.0739	0.1159	-0.0089	-0.3957	-0.4106
9	21000001	21016569	-0.2897	-0.2657	0.0749	0.0715	0.0342	-0.3535	-0.3974
9	22000001	22016569	-0.2409	-0.1987	0.088	0.16	-0.0016	-0.2587	-0.2711
9	23000001	23016569	-0.2271	-0.1986	0.1314	0.1682	0.034	-0.1964	-0.155
9	24000001	24016569	-0.2992	-0.2528	0.1236	0.1025	-0.0064	-0.2711	-0.3004
9	25000001	25016569	-0.1938	-0.2248	0.1659	0.1902	0.0692	-0.2132	-0.2476
9	26000001	26016569	-0.3182	-0.2239	0.1461	0.1678	0.0111	-0.2461	-0.2648
9	27000001	27016569	-0.2662	-0.2795	0.1159	0.1288	0.0476	-0.2578	-0.2397
9	28000001	28016569	-0.2535	-0.2952	0.0751	0.1283	-0.0068	-0.1942	-0.2077
9	29000001	29016569	-0.211	-0.0887	0.1505	0.1785	0.0799	-0.1858	-0.1595
9	30000001	30016569	-0.2566	-0.2576	0.0825	0.1396	-0.0585	-0.2556	-0.3152
9	31000001	31016569	-0.2918	-0.2155	0.1282	0.1472	0.0217	-0.245	-0.2175
9	32000001	32016569	-0.288	-0.2893	0.1531	0.1205	0.0407	-0.2695	-0.3161
9	34000001	34016569	-0.1745	-0.0994	0.1824	0.1263	-0.2295	-0.1822	-0.2356
9	35000001	35016569	1.5735	1.3722	0.2158	0.1393	0.1121	1.7812	1.8475
9	36000001	36016569	1.459	1.3904	0.3041	0.1694	0.2637	1.5881	1.5903
9	37000001	37016569	1.4442	1.3586	0.2784	0.1919	0.2205	1.6397	1.6925
9	69000001	69016569	1.0703	0.805	0.1323	0.1011	-0.0138	1.3182	1.32
9	70000001	70016569	0.997	0.709	0.1546	0.1986	-0.2744	1.1987	1.2259
9	71000001	71016569	0.976	0.7821	0.2768	0.2072	-0.2713	1.0198	1.0309
9	72000001	72016569	0.9449	0.8031	0.244	0.2028	-0.2789	1.0382	1.1163
9	73000001	73016569	0.9256	0.8462	0.2609	0.26	-0.307	0.8945	0.9428
9	74000001	74016569	0.7143	0.6915	0.19	0.1212	-0.2635	0.4964	0.4981
9	75000001	75016569	0.5848	0.4754	0.1561	0.1052	-0.317	0.5141	0.538
9	76000001	76016569	0.7152	0.5988	0.1784	0.1068	-0.2489	0.6179	0.6422
9	77000001	77016569	0.5433	0.5152	0.1759	0.0726	-0.3189	0.3764	0.356
9	78000001	78016569	0.6227	0.4899	0.1032	0.1065	-0.2269	0.5748	0.5443
9	79000001	79016569	0.5886	0.4044	0.0139	0.1037	-0.2774	0.5222	0.5583
9	80000001	80016569	0.6133	0.4766	0.1159	0.0914	-0.3186	0.4598	0.4885
9	81000001	81016569	0.6085	0.4976	0.1144	0.1407	-0.3026	0.5191	0.4987
9	82000001	82016569	0.6666	0.5129	0.1692	0.1749	-0.2527	0.5866	0.6692
9	83000001	83016569	0.6139	0.4894	0.1558	0.1074	-0.236	0.5121	0.6022
9	84000001	84016569	1.1785	0.9335	0.1843	0.0963	-0.2682	1.0769	1.128
9	85000001	85016569	1.5652	1.2523	0.2057	0.2166	-0.2154	1.4868	1.5301
9	86000001	86016569	1.1577	1.0347	0.1441	0.132	-0.2468	1.0967	1.1404
9	87000001	87016569	1.2276	1.0698	0.1998	0.1214	-0.1894	1.1962	1.2051
9	88000001	88016569	1.2958	1.2431	0.2226	0.1476	-0.0245	1.026	0.9857
9	90000001	90016569	1.2444	0.9074	0.0573	0.0809	-0.262	0.9669	0.9782
9	91000001	91016569	1.7589	1.4259	0.177	0.0963	-0.2141	1.5974	1.6308
9	92000001	92016569	1.8462	1.5112	0.2846	0.1258	0.054	1.6438	1.6719
9	93000001	93016569	1.6988	1.4284	0.2917	0.1596	-0.244	1.5598	1.6355
9	95000001	95016569	1.3574	1.058	0.1809	0.1621	-0.1615	1.4304	1.4714
9	96000001	96016569	0.67	0.5353	0.1726	0.1582	0.3056	0.8644	0.8362
9	97000001	97016569	1.0725	0.7447	0.0998	0.1193	0.3692	1.3414	1.3465
9	98000001	98016569	1.1178	0.8082	0.0962	0.1104	0.3202	1.4171	1.4688
9	99000001	99016569	0.543	0.3274	0.0409	0.075	0.2472	0.8252	0.8184
9	100000001	100016569	0.5389	0.3525	0.1816	0.1575	0.1874	0.7315	0.7358
9	101000001	101016569	0.7724	0.5154	0.137	0.1549	0.5159	1.1477	1.1892
9	102000001	102016569	1.0999	0.924	0.2271	0.2558	0.5819	1.4044	1.4269
9	103000001	103016569	0.6336	0.6131	0.1677	0.1539	0.4429	0.8939	0.8829
9	104000001	104016569	0.8234	0.8405	0.2597	0.1695	0.4829	0.813	0.8333
9	105000001	105016569	0.6657	0.7254	0.2001	0.1508	0.5057	0.6449	0.6553
9	106000001	106016569	1.0376	1.084	0.1556	0.1273	0.536	1.088	1.1364
9	107000001	107016569	1.4312	1.3556	0.2219	0.223	0.0259	1.6907	1.7234
9	108000001	108016569	1.0574	0.8054	0.0902	0.1033	-0.1682	1.36	1.3742
9	109000001	109016569	-0.1628	-0.1317	0.1503	0.1246	-0.2226	-0.2851	-0.2467
9	110000001	110016569	-0.323	-0.237	0.1877	0.1392	-0.2586	-0.4277	-0.4333
9	111000001	111016569	-0.3768	-0.2015	0.1885	0.1272	-0.3027	-0.4832	-0.5744
9	112000001	112016569	-0.2859	-0.1531	0.1763	0.1481	-0.2931	-0.4745	-0.5446
9	113000001	113016569	-0.1276	-0.1893	0.074	0.0734	-0.3023	-0.1566	-0.2203
9	114000001	114016569	-0.0913	-0.1545	0.1062	0.1037	0.1886	-0.1703	-0.1724
9	115000001	115016569	-0.1759	-0.2186	0.091	0.1436	0.5142	-0.309	-0.2928
9	116000001	116016569	-0.1991	-0.2137	0.0464	0.0362	0.5241	-0.2335	-0.2951
9	117000001	117016569	-0.1714	-0.1604	0.1449	0.1497	0.5978	-0.187	-0.1806
9	118000001	118016569	-0.2488	-0.2073	0.1837	0.0972	0.514	-0.3037	-0.2955
9	119000001	119016569	-0.247	-0.2693	0.0702	0.1132	0.5437	-0.2038	-0.2176
9	120000001	120016569	-0.1431	-0.1883	0.068	0.0951	0.4827	-0.1542	-0.1634
9	121000001	121016569	-0.1818	-0.1989	0.1069	0.1384	0.4551	-0.241	-0.2453
9	122000001	122016569	-0.1716	-0.1786	0.12	0.0663	0.4735	-0.3944	-0.3248
9	123000001	123016569	-0.1485	-0.0928	0.1966	0.1145	0.5011	-0.2929	-0.3906
9	124000001	124016569	-0.1929	-0.0897	0.2603	0.1644	0.4192	-0.3343	-0.3627
9	125000001	125016569	-0.2617	-0.095	0.2178	0.15	0.4312	-0.552	-0.5585
9	126000001	126016569	-0.1689	-0.1588	0.1219	0.0797	0.4688	-0.3412	-0.2283
9	127000001	127016569	-0.2395	-0.1518	0.1917	0.1576	0.4834	-0.2357	-0.2016
9	128000001	128016569	-0.2557	-0.1262	0.2354	0.2445	0.4715	-0.3666	-0.3526
9	129000001	129016569	-0.2228	-0.1735	0.2515	0.2591	0.4466	-0.3333	-0.3911
9	130000001	130016569	-0.2785	-0.193	0.1768	0.0871	0.1062	-0.3449	-0.4343
9	131000001	131016569	-0.2305	-0.1572	0.1614	0.1081	-0.1016	-0.3319	-0.4165
9	132000001	132016569	-0.1933	-0.1164	0.171	0.1477	-0.0097	-0.369	-0.3347
9	133000001	133016569	-0.1057	-0.138	0.2674	0.2625	-0.0676	-0.4031	-0.4399
9	135000001	135016569	-0.1233	-0.1295	0.268	0.1662	-0.2346	-0.3338	-0.2632
9	137000001	137016569	-0.1829	-0.1936	0.2677	0.2145	0.1073	-0.4105	-0.3151
10	1000001	1016569	-0.0196	-0.0836	-0.054	-0.1449	-0.8688	0.2424	0.2356
10	2000001	2016569	-0.2587	-0.2259	-0.0944	-0.2213	-0.4254	-0.0373	-0.0644
10	3000001	3016569	-0.1677	-0.241	-0.1573	-0.2332	-0.4632	0.1014	0.1185
10	4000001	4016569	-0.2409	-0.2959	-0.1393	-0.2211	-0.3966	-0.0731	-0.0334
10	5000001	5016569	-0.145	-0.1625	-0.0936	-0.1501	-0.4137	0.0893	0.1173
10	6000001	6016569	-0.1388	-0.1662	-0.1356	-0.2424	-0.4021	0.1243	0.1297
10	7000001	7016569	-0.2128	-0.1728	-0.0941	-0.1784	-0.4333	0.0499	0.0969
10	8000001	8016569	-0.227	-0.1975	-0.034	-0.1593	-0.4097	0.0351	0.0284
10	9000001	9016569	-0.2282	-0.2544	-0.0737	-0.1332	-0.4781	0.0513	0.0339
10	10000001	10016569	-0.3556	-0.3509	-0.1454	-0.2908	-0.2552	-0.0014	0.0013
10	11000001	11016569	-0.2147	-0.1689	-0.0861	-0.2289	-0.2234	0.0628	0.0739
10	12000001	12016569	-0.2779	-0.1738	-0.0853	-0.1917	-0.25	0.0013	-0.0363
10	13000001	13016569	-0.2054	-0.158	-0.0184	-0.142	-0.1403	0.0721	0.0198
10	14000001	14016569	-0.1493	-0.2098	-0.1556	-0.2003	-0.1554	0.0596	0.0704
10	15000001	15016569	-0.2662	-0.2498	-0.1151	-0.1799	-0.1713	0.0079	0.0006
10	16000001	16016569	-0.2999	-0.2101	-0.0845	-0.1458	-0.1416	-0.0085	-0.0199
10	17000001	17016569	-0.2859	-0.2703	-0.1122	-0.2096	-0.2104	-0.0796	-0.0617
10	18000001	18016569	-0.2989	-0.2119	-0.07	-0.1762	-0.1569	-0.0654	0.0168
10	19000001	19016569	-0.285	-0.2665	-0.0826	-0.1672	-0.2558	-0.0132	-0.0873
10	20000001	20016569	-0.3703	-0.326	-0.1455	-0.2077	-0.2601	-0.0032	-0.0122
10	21000001	21016569	-0.2938	-0.1727	-0.0318	-0.1667	-1.0835	-0.14	-0.1904
10	22000001	22016569	-0.3192	-0.2889	-0.0766	-0.1544	-1.1456	0.0189	-0.0464
10	23000001	23016569	-0.2441	-0.2536	-0.1035	-0.1922	-1.1079	0.0511	0.051
10	24000001	24016569	-0.2852	-0.2205	-0.1265	-0.1868	-1.1267	-0.0247	-0.0528
10	25000001	25016569	-0.2735	-0.2534	-0.1512	-0.1846	-0.4306	0.0454	0.0165
10	26000001	26016569	-0.3228	-0.224	-0.0717	-0.1804	-0.1651	-0.0287	-0.0497
10	27000001	27016569	-0.3782	-0.2958	-0.0406	-0.1671	-0.2029	-0.1159	-0.1009
10	28000001	28016569	-0.2742	-0.1764	-0.0244	-0.1328	-0.1772	-0.0698	-0.0781
10	29000001	29016569	-0.207	-0.2216	-0.177	-0.2333	-0.2117	0.0564	0.0883
10	30000001	30016569	-0.2491	-0.2168	-0.1546	-0.2736	-0.2161	-0.0742	-0.0103
10	31000001	31016569	-0.3504	-0.3167	-0.1435	-0.1998	-0.2517	-0.1056	-0.1145
10	32000001	32016569	-0.1744	-0.1341	-0.0142	-0.0986	-0.1969	-0.157	-0.1583
10	33000001	33016569	-0.0837	-0.174	-0.163	-0.2153	-0.1765	0.0515	0.0736
10	34000001	34016569	-0.035	-0.054	-0.03	-0.1777	-0.1534	-0.0734	0.0093
10	35000001	35016569	0.1498	0.0088	-0.1073	-0.2188	-0.1744	0.0237	-0.0133
10	36000001	36016569	0.0566	0.0332	-0.0135	-0.1222	-0.3389	-0.0686	-0.0759
10	43000001	43016569	-0.2186	-0.0626	-0.0932	-0.2486	-0.2799	-0.1887	-0.1638
10	44000001	44016569	-0.2598	-0.1169	-0.1631	-0.2191	-0.249	-0.2082	-0.2275
10	51000001	51016569	-0.4991	-0.2972	-0.2132	-0.226	-0.1036	-0.4553	-0.451
10	52000001	52016569	-0.3938	-0.2336	-0.1625	-0.1794	-0.0577	-0.2925	-0.2986
10	54000001	54016569	-0.4058	-0.2388	-0.1397	-0.1807	-0.0351	-0.2557	-0.2634
10	55000001	55016569	-0.4562	-0.2749	-0.1683	-0.2287	-0.0319	-0.1934	-0.2503
10	56000001	56016569	-0.4214	-0.1801	-0.1629	-0.1844	-0.0355	-0.2584	-0.2119
10	57000001	57016569	-0.4476	-0.221	-0.1641	-0.1768	-0.0529	-0.3115	-0.2847
10	60000001	60016569	-0.2559	-0.0629	-0.0687	-0.1599	-0.0018	-0.2338	-0.1675
10	61000001	61016569	-0.3233	-0.1792	-0.1042	-0.148	0.0536	-0.3141	-0.277
10	63000001	63016569	-0.4492	-0.1268	-0.0343	-0.1406	0.0067	-0.4717	-0.5236
10	64000001	64016569	-0.3383	-0.2399	-0.1217	-0.1811	-0.0121	-0.3681	-0.3907
10	65000001	65016569	-0.3954	-0.216	-0.0932	-0.1846	-0.0566	-0.4106	-0.4644
10	66000001	66016569	-0.3383	-0.1603	-0.1325	-0.2087	-0.0067	-0.341	-0.3829
10	67000001	67016569	-0.4308	-0.1702	-0.0218	-0.1654	-0.0203	-0.4476	-0.4528
10	68000001	68016569	-0.498	-0.0459	0.0642	-0.1383	-0.0075	-0.6065	-0.7197
10	69000001	69016569	-0.3595	-0.1341	-0.1768	-0.257	-0.0389	-0.3475	-0.3726
10	70000001	70016569	-0.3592	-0.1519	-0.1405	-0.3134	-0.0328	-0.2967	-0.2883
10	71000001	71016569	-0.3117	-0.1953	-0.116	-0.2038	0.0124	-0.2357	-0.1034
10	72000001	72016569	-0.3767	-0.0112	0.0405	-0.1051	0.0258	-0.5101	-0.5005
10	73000001	73016569	-0.427	-0.1301	-0.0746	-0.1877	-0.0312	-0.4735	-0.5568
10	74000001	74016569	-0.4963	-0.0917	0.0158	-0.1322	-0.0544	-0.6392	-0.6955
10	75000001	75016569	-0.2586	-0.1155	-0.1148	-0.2375	0.0223	-0.2912	-0.2893
10	76000001	76016569	-0.3938	-0.2632	-0.2608	-0.2823	0.0421	-0.3509	-0.3621
10	77000001	77016569	-0.2636	-0.1756	-0.1799	-0.2482	0.0127	-0.1452	-0.1366
10	78000001	78016569	-0.2834	-0.1761	-0.2679	-0.2887	0.0021	-0.1571	-0.1082
10	80000001	80016569	-0.2836	-0.0978	-0.1555	-0.2312	0.0416	-0.1463	-0.2192
10	81000001	81016569	-0.4178	-0.2409	-0.1571	-0.2428	-0.0413	-0.356	-0.3685
10	82000001	82016569	-0.3496	-0.1736	-0.1056	-0.2342	-0.0028	-0.2893	-0.3115
10	83000001	83016569	-0.3395	-0.1537	-0.1241	-0.1424	0.0509	-0.2419	-0.1932
10	84000001	84016569	-0.332	-0.142	-0.1304	-0.1904	0.0865	-0.2394	-0.2443
10	85000001	85016569	-0.3623	-0.2379	-0.1617	-0.2565	0.0258	-0.2131	-0.2926
10	86000001	86016569	-0.4594	-0.284	-0.0912	-0.2244	0.0251	-0.1747	-0.2733
10	88000001	88016569	-0.7581	-0.6402	-0.1164	-0.229	0.0201	-0.3247	-0.3872
10	89000001	89016569	-0.7029	-0.599	-0.1333	-0.1981	0.0312	-0.3095	-0.4198
10	90000001	90016569	-0.6926	-0.5847	-0.2156	-0.1807	0.0136	-0.3059	-0.3934
10	91000001	91016569	-0.8147	-0.7	-0.2243	-0.2464	-0.0629	-0.3887	-0.4293
10	92000001	92016569	-0.7755	-0.4115	0.0422	-0.1189	0.0071	-0.5561	-0.6313
10	93000001	93016569	-0.6696	-0.4676	-0.1102	-0.2332	0.025	-0.3089	-0.3379
10	94000001	94016569	-0.7598	-0.5975	-0.1082	-0.1808	0.0166	-0.3763	-0.3415
10	95000001	95016569	-0.7453	-0.5661	-0.2139	-0.2281	0.0094	-0.3531	-0.3825
10	96000001	96016569	-0.6279	-0.518	-0.0682	-0.139	0.0444	-0.3166	-0.317
10	97000001	97016569	-0.6799	-0.5289	-0.1836	-0.2327	0.037	-0.1982	-0.2606
10	98000001	98016569	-0.683	-0.5548	-0.1735	-0.3085	0.0309	-0.4015	-0.4274
10	99000001	99016569	-0.6704	-0.52	-0.1301	-0.2028	0.0491	-0.4041	-0.3683
10	100000001	100016569	-0.5858	-0.4964	-0.0847	-0.2027	-0.0015	-0.293	-0.2643
10	101000001	101016569	-0.6079	-0.4278	-0.0313	-0.135	0.0159	-0.3031	-0.3674
10	102000001	102016569	-0.6263	-0.4505	-0.0815	-0.1565	-0.0072	-0.3381	-0.3624
10	103000001	103016569	-0.6068	-0.5428	-0.1122	-0.2277	-0.0717	-0.3361	-0.3452
10	104000001	104016569	-0.6277	-0.5982	-0.2113	-0.2589	0.0759	-0.1848	-0.2013
10	105000001	105016569	-0.8007	-0.6856	-0.2037	-0.2387	0.0077	-0.3163	-0.2951
10	106000001	106016569	-0.7344	-0.6141	-0.1047	-0.1724	0.009	-0.3679	-0.3135
10	107000001	107016569	-0.6688	-0.5149	-0.0011	-0.1612	-0.0105	-0.2682	-0.2684
10	108000001	108016569	-0.6986	-0.6167	-0.2081	-0.2023	0.0059	-0.3183	-0.2338
10	109000001	109016569	-0.6911	-0.5874	-0.2014	-0.1325	0.0345	-0.2829	-0.2232
10	110000001	110016569	-0.7019	-0.5202	-0.1078	-0.2165	-0.0243	-0.3792	-0.3789
10	111000001	111016569	-0.2119	-0.2498	-0.1362	-0.2444	0.0966	0.1313	0.1192
10	112000001	112016569	-0.577	-0.482	-0.1447	-0.2494	0.0588	-0.2417	-0.3163
10	113000001	113016569	-0.4457	-0.3617	-0.2246	-0.2988	0.0086	-0.1382	-0.1952
10	115000001	115016569	-0.671	-0.5128	0.0208	-0.1149	0.0569	-0.3292	-0.4483
10	116000001	116016569	-0.5511	-0.4387	-0.0883	-0.2144	0.0821	-0.278	-0.2793
10	117000001	117016569	-0.4965	-0.4033	-0.0621	-0.1987	0.092	-0.1651	-0.2282
10	118000001	118016569	-0.6595	-0.5157	-0.1414	-0.2128	0.0448	-0.294	-0.3152
10	119000001	119016569	-0.655	-0.4662	-0.1111	-0.2494	-0.0591	-0.4217	-0.3565
10	120000001	120016569	-0.5942	-0.508	-0.1936	-0.297	0.1243	-0.2104	-0.1842
10	121000001	121016569	-0.6498	-0.5057	-0.095	-0.2606	0.0428	-0.3637	-0.4124
10	122000001	122016569	-0.5257	-0.5054	-0.1935	-0.1816	0.1047	-0.1848	-0.1981
10	123000001	123016569	-0.5252	-0.455	-0.1174	-0.2175	0.0552	-0.2191	-0.2722
10	125000001	125016569	-0.5571	-0.5321	-0.1475	-0.2384	0.0455	-0.2481	-0.1882
10	126000001	126016569	-0.5339	-0.491	-0.2062	-0.2923	0.031	-0.3256	-0.2927
10	127000001	127016569	-0.6069	-0.518	-0.1138	-0.2675	0.0018	-0.4123	-0.4234
10	128000001	128016569	-0.4542	-0.4485	-0.0368	-0.1429	0.0983	-0.2069	-0.187
10	129000001	129016569	-0.5677	-0.4502	-0.1195	-0.2055	-0.0453	-0.3033	-0.3611
10	130000001	130016569	-0.5069	-0.4832	-0.1349	-0.2385	0.0535	-0.2545	-0.2557
10	132000001	132016569	-0.5449	-0.4949	0.0389	-0.0505	0.1016	-0.3422	-0.4483
11	1000001	1016569	0.063	0.0221	NA	NA	0.0143	-0.0441	0.062
11	2000001	2016569	0.2174	0.1175	0.0464	0.009	0.0255	0.0708	0.1604
11	5000001	5016569	-0.0037	0.0158	-0.0769	-0.1281	-0.0271	0.0725	0.1098
11	6000001	6016569	0.0501	0.0192	-0.2273	-0.2168	-0.0542	0.0901	0.1574
11	7000001	7016569	0.1435	0.0882	-0.1371	-0.1063	0.0058	0.1516	0.185
11	8000001	8016569	0.1691	0.1405	-0.0818	-0.1025	-0.0233	0.2201	0.2226
11	9000001	9016569	0.0946	0.1917	-0.0066	-0.0534	-0.0454	-0.0414	-0.0232
11	10000001	10016569	0.0506	0.0601	-0.1687	-0.2033	-0.0321	-0.019	-0.0638
11	11000001	11016569	0.1509	0.0493	-0.1645	-0.1453	-0.06	0.0531	0.0581
11	12000001	12016569	0.0632	-0.0063	-0.2477	-0.1439	-0.0781	0.0056	0.0444
11	13000001	13016569	-0.4878	-0.6043	-0.3738	-0.3823	0.0099	-0.6006	-0.5901
11	14000001	14016569	-0.5149	-0.5737	-0.2879	-0.3282	0.0026	-0.6657	-0.6797
11	15000001	15016569	0.1528	-0.0097	-0.2133	-0.1189	0.0627	0.1313	0.1448
11	16000001	16016569	0.0318	-0.0246	-0.106	-0.1453	-0.06	-0.1352	-0.1199
11	17000001	17016569	0.1727	0.0506	-0.1015	-0.1305	-0.0546	0.1555	0.1414
11	18000001	18016569	0.1735	0.1656	-0.0422	-0.0375	0.0307	0.1066	0.0682
11	19000001	19016569	0.213	0.0018	-0.2455	-0.2147	0.0293	0.2885	0.2962
11	20000001	20016569	0.0613	-0.0594	-0.1155	-0.1408	0.0304	0.0915	0.1201
11	21000001	21016569	-0.009	-0.0981	-0.2016	-0.1905	-0.1086	0.0503	0.0611
11	22000001	22016569	0.0808	-0.0464	-0.1172	-0.0692	-0.0729	0.1211	0.1364
11	23000001	23016569	0.0888	0.0289	-0.0417	-0.0683	-0.0206	0.081	0.1064
11	24000001	24016569	0.0998	0.0061	-0.0199	-0.0655	-0.0195	0.102	0.1033
11	25000001	25016569	0.0975	0.0163	-0.0381	-0.0472	-0.109	0.0912	0.0872
11	26000001	26016569	0.051	0.0253	-0.0893	-0.0291	-0.0162	0.0307	0.0862
11	27000001	27016569	0.0894	0.0082	-0.0849	-0.1098	0.0229	0.199	0.2018
11	28000001	28016569	0.0142	-0.0685	-0.126	-0.1629	-0.0927	0.069	0.1574
11	29000001	29016569	0.0247	-0.0638	-0.0636	-0.0955	-0.0305	0.1138	0.1505
11	30000001	30016569	0.0559	-0.0385	-0.1299	-0.1027	-0.0597	0.1028	0.1469
11	31000001	31016569	0.0542	-0.0148	-0.0534	-0.0546	-0.0787	0.0452	0.0154
11	32000001	32016569	0.0795	-0.0124	-0.004	-0.1203	-0.0096	0.0559	-0.0035
11	33000001	33016569	0.1283	0.1534	-0.026	-0.062	0.0366	0.0327	0.0582
11	34000001	34016569	0.1377	0.1303	-0.1007	-0.1021	0.0241	0.1242	0.1609
11	35000001	35016569	0.1533	0.0337	-0.1756	-0.118	0.0483	0.1662	0.1779
11	36000001	36016569	0.1273	0.0076	-0.2364	-0.1943	0.0018	0.1483	0.1632
11	37000001	37016569	0.0681	0.0584	-0.0636	-0.0648	-0.0155	0.1631	0.1758
11	38000001	38016569	-0.043	0.0129	-0.175	-0.1489	-0.1555	0.0274	-0.0198
11	39000001	39016569	0.0395	0.0292	-0.0055	-0.0565	-0.1004	0.0206	-0.02
11	40000001	40016569	0.1205	0.0864	-0.0804	-0.0878	-0.0703	0.0927	0.1088
11	41000001	41016569	0.0618	0.0749	-0.1044	-0.1585	-0.1069	0.0711	0.1132
11	42000001	42016569	0.0813	0.0262	-0.1036	-0.1123	-0.061	0.1116	0.1139
11	43000001	43016569	0.0715	0.0468	-0.084	-0.1319	-0.0821	0.0395	0.0592
11	44000001	44016569	0.1443	0.0835	-0.1701	-0.1854	-0.074	0.1526	0.2102
11	45000001	45016569	0.1925	0.1092	-0.1908	-0.1598	-0.0234	0.2225	0.229
11	46000001	46016569	0.1154	0.1967	0.0748	-0.0789	-0.0335	-0.004	0.0382
11	47000001	47016569	0.0782	0.2087	-0.0036	-0.0307	-0.0929	-0.0291	-0.0122
11	56000001	56016569	0.1303	0.0761	-0.086	-0.0305	0.0624	0.1443	0.1597
11	57000001	57016569	0.1923	0.111	-0.0905	-0.0988	0.0782	0.3043	0.2914
11	58000001	58016569	0.0276	0.0796	-0.0914	-0.0623	0.0521	0.1281	0.1328
11	59000001	59016569	0.0442	0.009	-0.1315	-0.1261	0.097	0.0666	0.1085
11	60000001	60016569	0.1434	0.1541	-0.0958	-0.1409	0.151	0.1771	0.1639
11	61000001	61016569	0.1594	0.0348	-0.0995	-0.0664	0.0622	0.284	0.2862
11	62000001	62016569	0.1588	0.1628	-0.0231	-0.0194	0.1105	0.1757	0.2414
11	64000001	64016569	0.1078	0.1427	0.0222	-0.03	0.1073	0.0068	0.0372
11	65000001	65016569	0.0498	0.1288	-0.0016	0.0103	0.0075	0.1803	0.2538
11	66000001	66016569	0.1454	0.2464	0.2413	0.2058	0.0809	0.0997	0.0362
11	68000001	68016569	0.1332	0.1466	0.2226	0.1544	0.0443	0.0424	0.137
11	69000001	69016569	0.1482	0.1533	0.2412	0.2156	-0.0281	0.0106	0.0582
11	72000001	72016569	0.0939	0.143	0.116	0.1089	-0.005	0.0537	0.1311
11	73000001	73016569	0.0811	0.2622	0.2528	0.1747	-0.0073	-0.0451	0.001
11	74000001	74016569	0.0776	0.1383	0.0943	0.0805	-0.022	-0.0695	-0.0265
11	75000001	75016569	0.1541	0.1341	0.0858	0.1244	-0.0674	0.0789	0.0808
11	76000001	76016569	0.2261	0.0971	0.2348	0.1725	0.0609	0.0824	0.085
11	77000001	77016569	0.1469	0.0989	0.1875	0.1961	0.0379	0.0322	-0.0338
11	78000001	78016569	0.1738	0.135	0.1646	0.0966	0.0875	0.0822	0.0123
11	79000001	79016569	0.1812	0.088	0.0366	0.1007	0.1116	0.1381	0.1746
11	80000001	80016569	0.2262	0.1573	0.255	0.2678	0.1679	0.1275	0.1428
11	81000001	81016569	0.0543	0.1051	0.2198	0.2123	0.0675	0.058	0.0739
11	82000001	82016569	0.0624	0.0611	0.1306	0.1125	-0.0302	0.045	0.0575
11	83000001	83016569	0.1078	0.047	0.1512	0.1922	-0.0431	0.0423	0.0333
11	84000001	84016569	0.0666	0.0511	0.1107	0.164	-0.0625	0.0305	0.0243
11	85000001	85016569	0.0294	0.0296	0.1211	0.1667	-0.0906	-0.015	-0.0403
11	86000001	86016569	0.0763	0.0082	0.095	0.1701	-0.0425	0.0773	0.0924
11	91000001	91016569	0.0062	0.0353	0.1507	0.1536	-0.1096	0.0871	0.1345
11	92000001	92016569	0.0714	-0.0394	0.0381	0.1205	-0.0394	0.1912	0.2092
11	93000001	93016569	0.0997	0.0531	0.1655	0.1439	-0.0218	0.1371	0.1236
11	94000001	94016569	0.1002	0.0352	0.0939	0.144	-0.0303	0.1869	0.233
11	95000001	95016569	0.0552	0.005	0.0378	0.1208	-0.0838	0.1131	0.0366
11	97000001	97016569	0.0506	0.052	0.1868	0.1861	-0.0487	0.0694	0.1074
11	98000001	98016569	0.0578	0.1183	0.1532	0.2016	-0.1175	0.0618	0.0202
11	99000001	99016569	0.0329	0.0949	0.135	0.1943	-0.0719	0.1033	0.085
11	100000001	100016569	0.0024	0.0291	0.0562	0.0769	-0.159	0.0947	0.1264
11	101000001	101016569	-0.0133	-0.0261	0.1	0.1214	-0.1541	0.0777	0.0694
11	102000001	102016569	0.0042	0.0435	0.1093	0.1198	-0.0702	0.0299	0.0183
11	103000001	103016569	0.0439	0.0356	0.1332	0.134	-0.1172	0.0215	0.0479
11	104000001	104016569	0.0809	0.0789	0.1823	0.197	-0.0913	0.0951	0.0998
11	105000001	105016569	0.0566	0.0201	0.1309	0.1199	-0.1092	0.0914	0.0287
11	106000001	106016569	0.0535	0.0256	0.1213	0.1856	-0.0712	0.0951	0.0976
11	107000001	107016569	0.019	0.1129	0.2028	0.1739	-0.0409	0.0215	0
11	108000001	108016569	0.0345	0.0986	0.2607	0.2503	-0.0579	-0.0371	-0.0375
11	109000001	109016569	0.042	-0.0421	0.1053	0.0927	-0.0863	0.0452	0.1129
11	110000001	110016569	0.0689	0.0171	0.148	0.0975	-0.0529	0.0172	0.0098
11	111000001	111016569	0.0815	0.0908	0.1744	0.1807	-0.0014	0.0316	0.0443
11	112000001	112016569	0.1714	0.0628	0.0432	0.0745	0.004	0.075	0.0793
11	113000001	113016569	0.1558	0.0779	0.0659	0.066	-0.0575	0.0829	0.0999
11	114000001	114016569	0.2084	0.0871	0.1113	0.1391	-0.0151	0.1922	0.2338
11	115000001	115016569	0.2223	0.1366	0.0818	0.1441	0.0583	0.1315	0.1186
11	116000001	116016569	0.213	0.0821	0.063	0.0804	-0.0006	0.125	0.1512
11	117000001	117016569	0.1782	0.0741	0.0777	0.0828	-0.0699	0.1131	0.1233
11	118000001	118016569	0.2426	0.2263	0.205	0.1824	-0.0489	0.1764	0.1491
11	119000001	119016569	0.1259	0.1052	0.1478	0.1095	-0.0192	0.157	0.1393
11	120000001	120016569	0.247	0.1775	0.182	0.1708	-0.0693	0.2316	0.2865
11	121000001	121016569	0.1495	0.0672	0.0512	0.1731	0.057	0.1845	0.1631
11	122000001	122016569	0.0239	0.0169	0.0736	0.0829	-0.0684	0.0531	0.0123
11	123000001	123016569	0.1512	0.194	0.1401	0.1429	0.0056	0.1474	0.0854
11	124000001	124016569	0.1308	0.0555	0.1163	0.1693	-0.0153	0.1059	0.1109
11	125000001	125016569	0.2658	0.1752	0.1855	0.1448	-0.0287	0.1992	0.1931
11	126000001	126016569	0.2686	0.1879	0.1784	0.179	-0.0103	0.3585	0.3698
11	127000001	127016569	0.0301	-0.0313	0.0559	0.0519	-0.0723	0.0791	0.1062
11	128000001	128016569	0.1666	0.0934	0.0831	0.0774	-0.0421	0.1327	0.1604
11	129000001	129016569	0.1341	0.1127	0.1372	0.1768	0.0365	0.0882	0.0901
11	130000001	130016569	0.1322	0.07	0.0629	0.1007	-0.039	0.0843	0.107
11	131000001	131016569	0.2331	0.0967	0.0563	0.0835	0.0527	0.2198	0.2062
11	132000001	132016569	0.2449	0.1102	0.0531	0.0775	0.0946	0.1897	0.2365
11	133000001	133016569	0.304	0.1645	0.0889	0.0837	0.0598	0.2871	0.3264
11	134000001	134016569	0.2879	0.0809	0.0967	0.1004	-0.0246	0.2307	0.2176
12	1000001	1016569	-0.6004	-0.4465	-0.3584	-0.3139	0.0733	-0.872	-0.9133
12	2000001	2016569	-0.6083	-0.5998	-0.5393	-0.4155	-0.0031	-0.7564	-0.7181
12	3000001	3016569	-0.4927	-0.5325	-0.5111	-0.3497	0.0747	-0.7332	-0.7284
12	4000001	4016569	-0.6619	-0.5246	-0.5616	-0.4607	0.0017	-0.8659	-0.7983
12	5000001	5016569	-0.3983	-0.4541	-0.5301	-0.3249	0.1334	-0.5866	-0.6161
12	10000001	10016569	-0.7189	-0.5387	-0.4202	-0.3143	-0.0452	-0.9317	-0.9604
12	11000001	11016569	-0.7251	-0.6318	-0.4901	-0.3719	0.0015	-0.8542	-0.8122
12	12000001	12016569	-0.6051	-0.4452	-0.3493	-0.3001	0.0285	-0.837	-0.7119
12	13000001	13016569	-0.5784	-0.5786	-0.5567	-0.4363	0.082	-0.6912	-0.6529
12	14000001	14016569	-0.7518	-0.5644	-0.366	-0.286	0.0035	-0.846	-0.9245
12	15000001	15016569	-0.7235	-0.619	-0.4205	-0.2585	-0.0635	-0.8751	-0.903
12	16000001	16016569	-0.6776	-0.5394	-0.3345	-0.2939	0.0051	-0.7877	-0.8136
12	17000001	17016569	-0.6606	-0.5609	-0.3602	-0.2657	0.0565	-0.759	-0.7448
12	18000001	18016569	-0.7395	-0.6145	-0.4443	-0.3157	-0.0477	-0.8263	-0.8794
12	19000001	19016569	-0.5449	-0.409	-0.3005	-0.3066	0.0003	-0.682	-0.4861
12	20000001	20016569	0.1519	0.1239	-0.3383	-0.27	-0.0071	0.1221	0.4316
12	21000001	21016569	0.1887	0.1012	-0.2807	-0.2521	0.0047	0.1724	0.4566
12	22000001	22016569	-0.1301	-0.0606	-0.3521	-0.3565	0.0283	-0.254	-0.0758
12	23000001	23016569	-0.1796	-0.2024	-0.3076	-0.3063	-0.0454	-0.2652	-0.0902
12	24000001	24016569	-0.0094	0.086	-0.2291	-0.2498	0.017	-0.0879	0.1411
12	25000001	25016569	0.209	0.0749	-0.256	-0.2397	-0.0124	0.0526	0.2966
12	26000001	26016569	0.1728	0.1057	-0.3153	-0.3078	-0.009	0.0255	0.332
12	27000001	27016569	0.0384	0.0288	-0.3093	-0.246	-0.0065	-0.0746	0.1609
12	28000001	28016569	-0.1955	-0.1848	-0.3822	-0.3164	-0.0542	-0.3656	-0.1871
12	29000001	29016569	-0.1938	-0.2271	-0.4048	-0.3971	-0.0271	-0.3257	-0.1297
12	30000001	30016569	-0.092	-0.1263	-0.3576	-0.2954	0.0869	-0.2135	-0.0244
12	32000001	32016569	-0.4336	-0.0283	-0.2468	-0.2123	0.0578	-0.3434	-0.1447
12	33000001	33016569	-0.4196	-0.132	-0.2639	-0.3372	0.0031	-0.329	-0.121
12	39000001	39016569	-0.4573	-0.1711	-0.2881	-0.2867	0.0381	-0.2386	-0.1853
12	40000001	40016569	-0.5939	-0.217	-0.3691	-0.3222	-0.0684	-0.4148	-0.2534
12	41000001	41016569	-0.5954	-0.2457	-0.397	-0.3258	-0.0241	-0.2797	-0.2779
12	42000001	42016569	-0.5113	-0.3377	-0.2818	-0.2845	0.0089	-0.3379	-0.3697
12	43000001	43016569	-0.4558	-0.3563	-0.2986	-0.3748	-0.0287	-0.3284	-0.2805
12	44000001	44016569	-0.5048	-0.4315	-0.3073	-0.3133	-0.0022	-0.3211	-0.3304
12	45000001	45016569	-0.5896	-0.4101	-0.3458	-0.3599	-0.0673	-0.4653	-0.5063
12	46000001	46016569	-0.6224	-0.5263	-0.4188	-0.4107	-0.0825	-0.5174	-0.4867
12	47000001	47016569	-0.3697	-0.3612	-0.34	-0.3482	0.076	-0.2722	-0.2759
12	48000001	48016569	-0.3884	-0.2512	-0.2503	-0.274	0.0757	-0.3292	-0.3305
12	49000001	49016569	-0.3293	-0.3099	-0.2551	-0.2978	0.0481	-0.3445	-0.3439
12	50000001	50016569	-0.1107	-0.1061	-0.2216	-0.2991	0.0315	-0.1967	-0.2315
12	51000001	51016569	0.2186	0.0487	-0.2561	-0.246	0.0366	0.2151	0.2232
12	52000001	52016569	0.4446	0.052	-0.3224	-0.2658	0.1143	0.4347	0.5359
12	53000001	53016569	0.3449	0.1264	-0.2752	-0.2206	0.0326	0.1995	0.3267
12	54000001	54016569	0.3519	0.0671	-0.3824	-0.3298	0.0251	0.3086	0.4914
12	55000001	55016569	0.2224	0.2412	-0.2382	-0.2661	-0.0138	0.0013	0.0605
12	56000001	56016569	0.384	0.3987	-0.2063	-0.2834	0.0179	0.2013	0.2479
12	57000001	57016569	0.422	0.4087	-0.2397	-0.2774	0.065	0.2232	0.3412
12	58000001	58016569	0.2656	0.2489	-0.3783	-0.311	0.0914	0.0938	0.2347
12	59000001	59016569	0.1932	0.2474	-0.3648	-0.2843	-0.0142	0.0608	0.1762
12	60000001	60016569	0.2168	0.1668	-0.2502	-0.2478	-0.0205	0.0523	0.1793
12	61000001	61016569	0.1843	0.095	-0.2768	-0.2481	-0.0526	0.0406	0.1837
12	62000001	62016569	0.1152	0.1823	-0.2333	-0.2302	0.0534	-0.0527	0.102
12	64000001	64016569	0.1415	0.1644	-0.2347	-0.2818	0.0181	0.017	0.121
12	65000001	65016569	0.1952	0.1175	-0.325	-0.2937	0.0364	0.0302	0.1868
12	66000001	66016569	0.1779	0.0777	-0.3583	-0.3524	-0.0483	0.0069	0.1132
12	67000001	67016569	0.2286	0.1213	-0.3112	-0.2929	0.0683	0.0965	0.2605
12	68000001	68016569	0.1647	0.1342	-0.2625	-0.3075	-0.0099	-0.0263	0.1154
12	69000001	69016569	-0.0475	-0.0095	-0.3286	-0.2972	-0.0113	0.0251	0.1599
12	70000001	70016569	-0.0549	0.0398	-0.3089	-0.3298	-0.0364	0.0466	0.1342
12	71000001	71016569	-0.0067	0.0851	-0.258	-0.2972	0.0115	0.0043	0.2107
12	72000001	72016569	0.0463	0.0064	-0.272	-0.2382	0.0432	0.1123	0.2509
12	73000001	73016569	0.0714	0.0824	-0.219	-0.1359	0.0738	0.091	0.2842
12	74000001	74016569	-0.0117	0.108	-0.2606	-0.2865	0.0707	0.0374	0.2739
12	75000001	75016569	-0.0121	0.0594	-0.321	-0.3237	-0.0553	0.0063	0.2575
12	76000001	76016569	-0.0351	0.082	-0.2711	-0.2429	-0.0047	-0.0793	0.2494
12	77000001	77016569	0.066	0.0635	-0.3494	-0.3011	0.0053	0.0383	0.3625
12	78000001	78016569	0.053	0.008	-0.3655	-0.285	-0.051	-0.0148	0.2985
12	79000001	79016569	0.0334	0.0515	-0.3233	-0.2904	-0.0466	-0.0305	0.3467
12	80000001	80016569	0.0647	0.0279	-0.3596	-0.2474	-0.028	0.0695	0.4025
12	81000001	81016569	0.0704	0.012	-0.3698	-0.3559	-0.0202	-0.0003	0.4018
12	82000001	82016569	0.0292	0.0251	-0.2864	-0.2801	0.0126	0.0336	0.3817
12	83000001	83016569	0.0077	0.0382	-0.3549	-0.3068	-0.0206	0.0742	0.4203
12	84000001	84016569	-0.0358	0.0575	-0.325	-0.293	0.0051	0.1724	0.503
12	85000001	85016569	0.0324	0.0462	-0.2943	-0.2565	0.0015	0.1469	0.507
12	86000001	86016569	0.0008	0.0438	-0.3463	-0.2961	0.0474	0.1561	0.5046
12	87000001	87016569	-0.0682	-0.0238	-0.3748	-0.3579	-0.097	0.1575	0.5083
12	88000001	88016569	-0.9218	-0.6533	-0.3843	-0.2489	-0.0023	-0.6446	-0.6589
12	89000001	89016569	-1.1616	-0.836	-0.4275	-0.3488	-0.0231	-0.8527	-0.8867
12	90000001	90016569	-0.9812	-0.7361	-0.3959	-0.2272	-0.0423	-0.7781	-0.7565
12	91000001	91016569	-0.1449	-0.085	0.1091	0.2055	-0.0261	-0.0031	-0.0514
12	92000001	92016569	-0.1681	-0.0612	0.1307	0.243	0.0092	-0.0241	-0.0368
12	93000001	93016569	-0.1135	0.0203	0.1764	0.2712	0.083	0.039	0.07
12	94000001	94016569	-0.1281	-0.0415	0.123	0.1841	0.1149	-0.0048	-0.0389
12	95000001	95016569	-0.2024	0.0041	0.2004	0.2523	0.0357	-0.0358	-0.0214
12	96000001	96016569	-0.1534	-0.0152	0.1668	0.22	0.0297	-0.013	-0.0532
12	97000001	97016569	-0.1007	-0.0964	0.1405	0.2787	0.0906	0.1347	0.1557
12	98000001	98016569	-0.1899	-0.0609	0.1789	0.1815	-0.035	-0.0473	0.0193
12	99000001	99016569	-0.1672	-0.025	0.1926	0.2224	-0.0054	-0.0033	-0.0916
12	100000001	100016569	-0.175	-0.0372	0.1916	0.1989	0.0153	-0.0498	-0.0841
12	101000001	101016569	-0.1666	-0.021	0.2067	0.2394	0.0585	-0.1181	-0.0848
12	102000001	102016569	-0.1144	-0.1151	0.1225	0.2028	0.0339	0.0135	0.0247
12	103000001	103016569	-0.1702	-0.0456	0.0798	0.1743	0.0307	0.0342	-0.0017
12	104000001	104016569	-0.0829	-0.0363	0.097	0.1687	0.0286	-0.0378	-0.0265
12	105000001	105016569	-0.0925	-0.0739	0.0221	0.1811	0.1152	0.1294	0.1313
12	106000001	106016569	-0.1074	-0.0414	0.092	0.2427	0.0324	0.0249	-0.0345
12	107000001	107016569	0.0172	0.017	0.1269	0.2186	0.1355	0.1766	0.188
12	108000001	108016569	-0.1299	-0.0577	0.0712	0.1162	-0.0425	0.0974	0.1831
12	109000001	109016569	-0.1495	0.0292	0.2055	0.193	0.0052	0.0004	0.0376
12	110000001	110016569	-0.1589	0.0339	0.2276	0.2165	-0.0106	-0.0958	-0.0982
12	111000001	111016569	-0.1237	0.0259	0.2281	0.2023	-0.0044	-0.0232	0.0356
12	112000001	112016569	-0.143	0.0281	0.2265	0.1664	0.0123	-0.014	-0.0779
12	113000001	113016569	-0.1038	-0.0089	0.1615	0.1824	0.0533	0.1428	0.1783
12	114000001	114016569	0.0178	0.0112	0.1485	0.1993	0.1294	0.2476	0.1985
12	115000001	115016569	-0.0258	-0.0197	0.0796	0.1779	0.0929	0.1813	0.1887
12	116000001	116016569	-0.0945	0.0854	0.2387	0.2503	0.0259	-0.0166	-0.0273
12	117000001	117016569	-0.0124	0.0507	0.1675	0.2465	0.1047	0.1586	0.1185
12	118000001	118016569	-0.048	0.1061	0.2619	0.2456	0.0934	0.0677	-0.0015
12	119000001	119016569	-0.0068	0.0345	0.1807	0.2326	0.1015	0.1996	0.1717
12	120000001	120016569	-0.1191	0.0759	0.2441	0.2487	0.0724	0.0074	0.0173
12	121000001	121016569	-0.162	-0.0117	0.2314	0.2019	0.0286	0.0195	-0.0295
12	124000001	124016569	-0.09	-0.0916	0.2411	0.3254	0.0029	0.1612	0.2011
12	125000001	125016569	0.0296	0.0711	0.1862	0.2264	0.1321	0.2745	0.2349
12	126000001	126016569	-0.1259	-0.0568	0.1091	0.1521	0.0656	0.1279	0.0935
12	127000001	127016569	-0.0877	-0.0426	0.1067	0.116	0.097	0.1273	0.0475
12	128000001	128016569	-0.0125	0.0085	0.1288	0.1703	0.069	0.2717	0.2132
12	129000001	129016569	0.0734	0.0752	0.1215	0.2057	0.1782	0.2762	0.2393
12	130000001	130016569	0.0143	0.0474	0.105	0.1692	0.0399	0.2296	0.1945
12	131000001	131016569	-0.0081	-0.0547	0.1905	0.2228	0.0614	0.3518	0.3825
13	20000001	20016569	-0.0216	0.0995	-0.0326	-0.0569	0.0174	-0.1836	-0.1891
13	21000001	21016569	-0.2163	-0.1512	-0.1376	-0.1266	0.06	-0.291	-0.3061
13	22000001	22016569	-0.3076	-0.2526	-0.1306	-0.1089	-0.0036	-0.4257	-0.4255
13	23000001	23016569	-0.2848	-0.2646	-0.1343	-0.1406	0.1151	-0.4088	-0.339
13	24000001	24016569	-0.1349	-0.1334	-0.1402	-0.1208	0.1421	-0.207	-0.184
13	25000001	25016569	-0.1114	-0.1023	-0.0297	-0.0744	0.3136	-0.2145	-0.2184
13	26000001	26016569	-0.1844	-0.1035	-0.0817	-0.102	0.1535	-0.3292	-0.3068
13	27000001	27016569	-0.236	-0.1397	-0.1225	-0.1527	0.1088	-0.4114	-0.3977
13	28000001	28016569	-0.2584	-0.1532	-0.0594	-0.1066	0.1377	-0.3779	-0.4127
13	29000001	29016569	-0.1897	-0.1951	-0.1489	-0.1866	0.1313	-0.341	-0.3198
13	30000001	30016569	-0.1608	-0.1181	-0.0855	-0.122	0.1431	-0.256	-0.2218
13	31000001	31016569	-0.1913	-0.2024	-0.1372	-0.1287	0.14	-0.3042	-0.2466
13	32000001	32016569	-0.3518	-0.192	-0.0914	-0.0913	0.0647	-0.4717	-0.4751
13	33000001	33016569	-0.247	-0.2207	-0.1204	-0.1435	0.1295	-0.3583	-0.312
13	34000001	34016569	-0.2065	-0.2866	-0.1877	-0.1323	-0.0475	-0.3095	-0.2119
13	35000001	35016569	-0.2885	-0.2799	-0.0945	-0.1175	-0.0651	-0.4674	-0.4543
13	36000001	36016569	-0.2671	-0.2584	-0.1525	-0.1	0.0083	-0.3739	-0.304
13	37000001	37016569	-0.3177	-0.2647	-0.1829	-0.128	-0.0498	-0.3411	-0.416
13	38000001	38016569	-0.1786	-0.2115	-0.0787	-0.0934	0.0488	-0.3359	-0.3355
13	39000001	39016569	-0.3348	-0.358	-0.1653	-0.1391	-0.0365	-0.4274	-0.4849
13	40000001	40016569	-0.285	-0.2782	-0.2275	-0.1955	0.0019	-0.3319	-0.322
13	41000001	41016569	-0.2812	-0.2534	-0.0675	-0.098	-0.0198	-0.519	-0.4593
13	42000001	42016569	-0.253	-0.2601	-0.0993	-0.0581	0.0703	-0.316	-0.2697
13	43000001	43016569	-0.3251	-0.2919	-0.1825	-0.1087	0.0046	-0.4276	-0.3714
13	44000001	44016569	-0.1587	-0.2231	-0.1002	-0.0998	0.0582	-0.2544	-0.2312
13	45000001	45016569	-0.1997	-0.1849	-0.154	-0.149	0.0688	-0.3234	-0.31
13	46000001	46016569	-0.2783	-0.3137	-0.1718	-0.0902	-0.1554	-0.2962	-0.3016
13	47000001	47016569	-0.3352	-0.275	-0.1304	-0.1316	-0.3165	-0.3395	-0.3122
13	48000001	48016569	-0.2824	-0.2955	-0.1363	-0.0794	-0.2857	-0.327	-0.3743
13	49000001	49016569	-0.3136	-0.2041	-0.0184	-0.035	-0.2533	-0.3853	-0.3643
13	50000001	50016569	-0.2807	-0.3235	-0.1789	-0.1593	-0.3049	-0.3679	-0.3989
13	51000001	51016569	-0.1973	-0.2926	-0.2658	-0.2046	-0.3057	-0.2822	-0.3627
13	53000001	53016569	-0.1996	-0.1926	-0.1034	-0.1208	0.0596	-0.2443	-0.1943
13	54000001	54016569	-0.2657	-0.2447	-0.0708	-0.049	-0.035	-0.2982	-0.2722
13	55000001	55016569	-0.2683	-0.2192	-0.0984	-0.0766	-0.0388	-0.2506	-0.1865
13	56000001	56016569	-0.2347	-0.2987	-0.131	-0.1281	-0.0248	-0.2976	-0.2373
13	57000001	57016569	-0.2461	-0.2498	-0.1369	-0.1097	-0.0244	-0.2473	-0.2268
13	58000001	58016569	-0.2873	-0.2981	-0.1416	-0.1585	-0.0549	-0.2988	-0.2969
13	59000001	59016569	-0.2224	-0.1909	-0.1254	-0.0855	0.0345	-0.2729	-0.3396
13	60000001	60016569	-0.2122	-0.1848	-0.0822	-0.049	0.0543	-0.1749	-0.2184
13	61000001	61016569	-0.2893	-0.2798	-0.1416	-0.1178	-0.0574	-0.3157	-0.2982
13	62000001	62016569	-0.2688	-0.2107	-0.0242	-0.018	0.0069	-0.2472	-0.2546
13	63000001	63016569	-0.182	-0.2429	-0.1016	-0.0512	0.0478	-0.1743	-0.1529
13	64000001	64016569	-0.2191	-0.1867	-0.0193	-0.0107	0.0195	-0.186	-0.2281
13	65000001	65016569	-0.3156	-0.2748	-0.0812	-0.0986	-0.0737	-0.2999	-0.2809
13	66000001	66016569	-0.2518	-0.2819	-0.1444	-0.1711	-0.1586	-0.2192	-0.201
13	67000001	67016569	-0.2011	-0.2476	-0.12	-0.1044	-0.1112	-0.2414	-0.1933
13	69000001	69016569	-0.326	-0.2536	-0.1334	-0.1	-0.1012	-0.279	-0.2674
13	70000001	70016569	-0.2101	-0.1664	-0.0667	-0.1051	-0.0267	-0.2202	-0.1587
13	71000001	71016569	-0.1511	-0.2137	-0.0752	-0.0018	-0.0681	-0.225	-0.2285
13	72000001	72016569	-0.2247	-0.2095	-0.081	-0.0923	-0.0666	-0.2731	-0.2336
13	73000001	73016569	-0.2733	-0.1906	-0.0557	-0.0499	0.0071	-0.3285	-0.3394
13	74000001	74016569	-0.2801	-0.3187	-0.1971	-0.1571	-0.1018	-0.2658	-0.328
13	75000001	75016569	-0.2307	-0.2871	-0.1212	-0.154	-0.0471	-0.2677	-0.2768
13	76000001	76016569	-0.3199	-0.3093	-0.1835	-0.2221	-0.1305	-0.3423	-0.2903
13	77000001	77016569	-0.2102	-0.2365	-0.1482	-0.0961	-0.021	-0.2236	-0.1533
13	78000001	78016569	-0.2545	-0.2465	-0.111	-0.1259	-0.0659	-0.1982	-0.1623
13	79000001	79016569	-0.2855	-0.3286	-0.0761	-0.06	-0.0104	-0.2478	-0.2742
13	80000001	80016569	-0.4393	-0.4481	-0.1141	-0.1042	-0.1054	-0.352	-0.2876
13	81000001	81016569	-0.2406	-0.3135	-0.1672	-0.1489	-0.1301	-0.2399	-0.2488
13	82000001	82016569	-0.2298	-0.2712	-0.096	-0.042	-0.0882	-0.2416	-0.2507
13	83000001	83016569	-0.3721	-0.3626	-0.139	-0.1057	-0.1191	-0.4291	-0.4298
13	84000001	84016569	-0.2236	-0.1486	-0.0358	-0.0229	-0.106	-0.2666	-0.2816
13	85000001	85016569	-0.2592	-0.255	-0.1057	-0.0356	-0.0668	-0.2233	-0.2147
13	87000001	87016569	-0.3544	-0.2622	-0.0841	-0.043	-0.143	-0.2647	-0.279
13	88000001	88016569	-0.3039	-0.3232	-0.1253	-0.0807	-0.0404	-0.277	-0.328
13	89000001	89016569	-0.2873	-0.2352	-0.0573	-0.0537	-0.1382	-0.3192	-0.2677
13	90000001	90016569	-0.257	-0.2641	-0.1342	-0.1073	-0.1224	-0.2682	-0.3332
13	91000001	91016569	-0.2299	-0.2399	-0.147	-0.085	0.0076	-0.2168	-0.2614
13	92000001	92016569	-0.2565	-0.2637	-0.1148	-0.1086	-0.03	-0.2623	-0.2538
13	93000001	93016569	-0.2601	-0.2592	-0.1002	-0.1004	0.0292	-0.2601	-0.2004
13	94000001	94016569	-0.2631	-0.2637	-0.0789	-0.0607	0.0567	-0.2225	-0.2565
13	95000001	95016569	-0.2075	-0.1215	-0.0466	-0.0507	0.0602	-0.2583	-0.2348
13	96000001	96016569	0.1223	0.0509	-0.1099	-0.1064	0.0205	0.0115	0.0243
13	97000001	97016569	0.037	-0.0076	-0.2208	-0.1987	0.0223	0.0304	0.021
13	98000001	98016569	0.1262	0.1701	-0.0573	-0.1183	-0.0066	0.0461	0.067
13	99000001	99016569	0.195	0.1781	-0.0823	-0.0494	0.0686	0.1217	0.1255
13	101000001	101016569	0.1003	0.0742	-0.0826	-0.0318	0.0472	0.1234	0.1785
13	102000001	102016569	0.055	-0.0006	-0.105	-0.0751	0.0525	0.0874	0.0705
13	103000001	103016569	0.0738	0.0329	-0.0925	-0.0903	-0.0055	0.0724	0.1529
13	104000001	104016569	0.1012	0.0925	-0.1073	-0.0425	0.0132	0.1389	0.1263
13	105000001	105016569	0.1503	0.1098	-0.0127	-0.0416	0.0181	0.1442	0.1177
13	106000001	106016569	0.1045	0.0497	-0.1612	-0.1041	0.0865	0.1105	0.1314
13	107000001	107016569	0.0936	0.0463	-0.1224	-0.093	-0.0036	0.0713	0.0747
13	108000001	108016569	0.0657	0.0915	-0.1216	-0.0972	-0.0033	0.0371	0.0192
13	109000001	109016569	0.1825	0.0806	-0.1143	-0.1179	0.0806	0.2213	0.2716
13	110000001	110016569	0.1724	0.0731	-0.186	-0.149	-0.0767	0.1521	0.2513
13	112000001	112016569	0.3108	0.1488	-0.1099	-0.163	0.0463	0.2406	0.2916
14	20000001	20016569	0.0822	0.094	0.1617	0.1746	-0.0402	0.0776	0.1184
14	21000001	21016569	0.0575	0.1112	0.203	0.1548	-0.0343	-0.027	-0.0594
14	22000001	22016569	0.1881	0.1272	0.1423	0.1338	-0.0263	0.1148	0.1025
14	23000001	23016569	0.1978	0.1267	0.1527	0.0224	-0.0917	0.16	0.1585
14	24000001	24016569	0.2573	0.1501	0.1353	0.1739	0.0033	0.3273	0.3601
14	25000001	25016569	0.1741	0.089	0.1612	0.1464	-0.0593	0.1936	0.2556
14	26000001	26016569	0.1112	0.0403	0.0333	0.0601	-0.1027	0.1504	0.125
14	27000001	27016569	0.0667	0.0455	0.1035	0.0447	-0.1371	0.2002	0.2457
14	28000001	28016569	0.0469	0.0278	0.1716	0.1636	-0.1707	0.0956	0.0309
14	29000001	29016569	0.067	0.1175	0.1577	0.1994	-0.1476	0.0972	0.15
14	30000001	30016569	0.0556	0.051	0.1366	0.1428	-0.1057	0.0306	0.0319
14	31000001	31016569	-0.0189	0.0887	0.0501	-0.1125	-0.1006	-0.1529	-0.1894
14	32000001	32016569	-0.0208	-0.0151	-0.1109	-0.181	-0.1124	-0.0659	-0.131
14	33000001	33016569	0.0346	0.0388	-0.1564	-0.1741	-0.1032	0.0227	0.0578
14	34000001	34016569	0.0713	0.2078	0.0333	-0.0494	-0.1028	-0.112	-0.0777
14	35000001	35016569	-0.0522	0.1335	0.0596	-0.0531	-0.0927	-0.1693	-0.2605
14	36000001	36016569	0.1101	0.0698	-0.1125	-0.0931	-0.0251	0.0607	0.0734
14	37000001	37016569	0.1861	0.1917	0.0416	0.0834	-0.0023	0.1699	0.2387
14	38000001	38016569	0.1166	0.0963	-0.0251	-0.0938	-0.0663	0.0573	0.0496
14	39000001	39016569	-0.0062	0.061	-0.0038	-0.0114	-0.0751	0.0403	0.0201
14	40000001	40016569	-0.0133	0.0125	-0.2044	-0.0956	-0.1047	0.0726	0.0913
14	41000001	41016569	0.0824	0.116	-0.1268	-0.0339	-0.0291	0.1463	0.1476
14	42000001	42016569	-0.0558	0.0026	-0.1091	-0.0877	-0.1347	0.0319	0.0956
14	43000001	43016569	0.0442	-0.0013	-0.1055	-0.0821	-0.1	0.0525	0.0513
14	44000001	44016569	0.0456	0.0637	-0.0561	-0.0593	-0.0924	0.0389	0.1187
14	45000001	45016569	0.0517	0.1011	-0.0701	-0.0544	-0.1259	0.0322	0.0558
14	46000001	46016569	0.0747	0.0561	-0.0507	-0.0954	-0.0808	0.136	0.1484
14	47000001	47016569	0.0216	0.0535	-0.0977	-0.1618	-0.1212	0.0956	0.0589
14	48000001	48016569	0.0562	0.0377	-0.0618	-0.1422	-0.0908	0.0542	0.1316
14	49000001	49016569	0.0567	0.1065	-0.0273	-0.0626	-0.0323	0.0415	0.0535
14	50000001	50016569	-0.0368	0.032	-0.0879	-0.1228	-0.1466	-0.0843	-0.101
14	51000001	51016569	0.0164	-0.0342	-0.2009	-0.2155	-0.106	0.0177	-0.0138
14	52000001	52016569	-0.017	0.0301	-0.0475	-0.0436	-0.1227	0.0154	-0.0304
14	53000001	53016569	-0.0474	-0.0692	-0.1873	-0.1434	-0.1232	-0.0196	-0.0439
14	54000001	54016569	0.0342	0.0557	-0.1551	-0.0847	-0.0381	-0.0055	0.0118
14	55000001	55016569	0.0313	0.054	-0.0635	-0.1824	-0.0787	-0.0444	-0.0154
14	56000001	56016569	0.089	0.0186	-0.1086	-0.1215	-0.0279	0.0565	0.0877
14	57000001	57016569	0.0395	-0.0422	-0.1728	-0.1447	-0.1009	-0.0258	0.0022
14	58000001	58016569	-0.0245	0.0303	-0.0113	-0.0849	-0.0814	-0.091	-0.1392
14	59000001	59016569	0.0621	0.0435	-0.0928	-0.105	-0.0648	-0.0048	-0.0208
14	60000001	60016569	0.0548	0.1004	-0.0232	-0.0034	-0.1644	-0.0921	-0.0847
14	61000001	61016569	0.1136	0.0446	-0.1325	-0.1151	-0.0621	0.0868	0.0499
14	62000001	62016569	0.0857	0.0581	-0.0826	-0.1045	-0.0053	0.1471	0.1658
14	63000001	63016569	-0.0114	0.1622	0.0434	-0.056	-0.0369	-0.1162	-0.1086
14	64000001	64016569	0.1126	0.2121	-0.0006	-0.0966	-0.0958	-0.0098	-0.0087
14	65000001	65016569	0.1381	0.1867	-0.0122	-0.06	0.0038	0.0085	0.0671
14	66000001	66016569	-0.0039	0.0164	-0.1058	-0.1406	-0.112	-0.1411	-0.152
14	67000001	67016569	0.072	0.1297	-0.0229	-0.0379	-0.0865	-0.0957	-0.0708
14	68000001	68016569	0.0872	0.0539	-0.1833	-0.1095	-0.1538	-0.0272	-0.0292
14	69000001	69016569	0.1219	0.0953	-0.0936	-0.1319	-0.0671	0.0268	0.0304
14	70000001	70016569	0.1979	0.115	-0.0751	-0.1369	0.0308	0.069	0.0398
14	71000001	71016569	0.0862	0.0177	-0.1038	-0.1343	-0.0373	-0.0951	-0.1229
14	72000001	72016569	0.1511	0.1301	-0.1392	-0.1358	-0.0792	0.1169	0.0915
14	73000001	73016569	0.0812	0.1752	0.0289	-0.0625	-0.1217	-0.0834	-0.1791
14	74000001	74016569	0.1312	0.156	-0.008	-0.1847	-0.1454	-0.0347	-0.0207
14	75000001	75016569	0.1778	0.172	-0.0206	-0.0661	-0.0799	0.0437	0.1272
14	76000001	76016569	0.1338	0.1149	-0.1028	-0.1405	-0.1293	0.1256	0.1351
14	77000001	77016569	0.2146	0.2254	0.0221	-0.077	0.0024	0.1594	0.1808
14	78000001	78016569	0.2267	0.1861	-0.0973	-0.077	0.0631	0.1825	0.2106
14	79000001	79016569	0.025	0.0315	-0.1532	-0.1502	-0.1117	0.0847	0.0779
14	80000001	80016569	0.0822	0.0655	-0.0792	-0.0704	-0.1063	0.0029	0.0255
14	81000001	81016569	0.0415	0.024	-0.1019	-0.0858	-0.0727	0.0907	0.1105
14	82000001	82016569	0.0282	0.0573	-0.1236	-0.1147	-0.1161	0.0661	0.1255
14	83000001	83016569	0.0266	0.0232	-0.1026	-0.0893	-0.1743	0.0138	0.0543
14	84000001	84016569	-0.0422	0.0037	-0.1712	-0.1426	-0.2009	-0.0364	0.0056
14	85000001	85016569	0.0692	0.0129	-0.1496	-0.1233	-0.1249	0.067	0.1044
14	86000001	86016569	0.0348	0.0449	-0.0993	-0.0664	-0.0659	0.0526	0.1098
14	87000001	87016569	0.096	0.0264	-0.1481	-0.0715	-0.028	0.1394	0.1768
14	88000001	88016569	0.0559	0.0501	-0.0505	-0.0459	-0.0689	0.0513	0.083
14	89000001	89016569	0.1221	0.1507	-0.0799	-0.1431	-0.0552	0.0617	0.0964
14	90000001	90016569	0.1287	0.1306	-0.0854	-0.1251	-0.1147	0.0153	0.0143
14	91000001	91016569	0.1666	0.2179	-0.0091	0.0044	-0.0578	0.0511	0.0287
14	92000001	92016569	0.1469	0.1145	-0.0852	-0.1302	-0.1063	0.0989	0.1762
14	93000001	93016569	0.1443	0.1403	-0.0136	-0.1142	-0.0964	0.0744	0.0518
14	94000001	94016569	0.2634	0.1231	-0.0723	-0.1031	-0.021	0.2311	0.195
14	95000001	95016569	0.2194	0.1171	-0.1576	-0.1373	-0.0446	0.2167	0.2624
14	96000001	96016569	0.1404	0.13	-0.0853	-0.1149	-0.0903	0.1174	0.0565
14	97000001	97016569	0.2078	0.0367	-0.1191	-0.1864	-0.0005	0.1826	0.1479
14	98000001	98016569	0.2268	0.0269	-0.1557	-0.1653	0.0617	0.2594	0.2774
14	99000001	99016569	0.149	0.1763	-0.0144	-0.1122	-0.052	0.1803	0.1348
14	100000001	100016569	0.23	0.1453	0.0089	-0.0749	0.0264	0.2022	0.166
14	101000001	101016569	0.1859	0.1429	-0.0947	-0.1727	-0.0948	0.0021	0.0254
14	102000001	102016569	0.108	0.183	0.0357	-0.0423	-0.0814	0.0117	-0.0221
14	103000001	103016569	0.1516	0.1912	0.0593	-0.0405	-0.0642	0.0357	0.1
14	104000001	104016569	0.1904	0.1198	0.0485	-0.05	-0.0074	-0.0208	0.0448
15	25000001	25016569	-0.1411	-0.0917	0.1662	0.0635	0.012	-0.343	-0.3441
15	26000001	26016569	-0.2122	-0.1372	0.1498	0.0591	0.0061	-0.3786	-0.388
15	29000001	29016569	-0.114	-0.0248	0.2196	0.1709	0.0379	-0.2849	-0.2578
15	31000001	31016569	-0.098	-0.0065	0.135	0.1001	0.0122	-0.2178	-0.2571
15	33000001	33016569	-0.2047	-0.1263	0.0052	0.0588	0.0115	-0.2843	-0.2646
15	34000001	34016569	-0.271	-0.1248	0.0169	0.0984	-0.0382	-0.3176	-0.2611
15	35000001	35016569	-0.3814	-0.1884	-0.01	0.057	-0.0877	-0.3978	-0.3411
15	36000001	36016569	-0.3784	-0.2601	-0.0839	0.0239	-0.1308	-0.3905	-0.3588
15	37000001	37016569	-0.34	-0.1933	-0.0546	0.0273	-0.0635	-0.347	-0.3223
15	38000001	38016569	-0.2711	-0.2159	-0.0624	0.0801	-0.0387	-0.353	-0.3462
15	39000001	39016569	-0.3016	-0.2429	-0.0491	0.0471	-0.0488	-0.3792	-0.3364
15	40000001	40016569	-0.2114	-0.1052	0.1018	0.0493	-0.0508	-0.2708	-0.2731
15	41000001	41016569	-0.2545	-0.0073	0.227	0.1418	-0.0911	-0.4707	-0.4828
15	42000001	42016569	-0.2058	-0.0567	0.1891	0.0888	-0.0176	-0.4745	-0.4615
15	44000001	44016569	-0.3093	-0.1136	0.2246	0.1447	0	-0.4121	-0.4776
15	45000001	45016569	-0.1144	-0.076	0.1367	0.0685	0.0067	-0.178	-0.206
15	46000001	46016569	-0.2131	-0.1721	0.0791	0.0541	-0.0283	-0.3077	-0.3298
15	47000001	47016569	-0.2403	-0.2282	0.0084	0.0219	-0.0307	-0.2272	-0.2132
15	48000001	48016569	-0.276	-0.1488	0.1519	0.1533	-0.0385	-0.3468	-0.3361
15	49000001	49016569	-0.3382	-0.3304	0.0519	0.0547	-0.0913	-0.4255	-0.4334
15	50000001	50016569	-0.4057	-0.1969	0.213	0.1287	-0.0983	-0.5449	-0.6184
15	51000001	51016569	-0.2692	-0.264	0.0089	0.0687	-0.0605	-0.3497	-0.3551
15	52000001	52016569	-0.2747	-0.2019	0.0251	0.0252	-0.0873	-0.3341	-0.3607
15	53000001	53016569	-0.2457	-0.2502	0.0734	0.0824	0.0242	-0.226	-0.2265
15	54000001	54016569	-0.2694	-0.234	0.0728	0.0388	-0.0214	-0.257	-0.2325
15	55000001	55016569	-0.3452	-0.1945	0.2302	0.1531	-0.0206	-0.4191	-0.4681
15	56000001	56016569	-0.369	-0.2196	0.0976	0.064	-0.0967	-0.4851	-0.5319
15	57000001	57016569	-0.3008	-0.2091	0.1058	0.1088	-0.0375	-0.3826	-0.3241
15	58000001	58016569	-0.332	-0.1412	0.0438	0.0518	-0.0351	-0.4438	-0.5199
15	59000001	59016569	-0.2877	-0.147	-0.0786	-0.1577	-0.0532	-0.4363	-0.503
15	60000001	60016569	-0.2505	-0.2757	-0.1813	-0.197	-0.003	-0.319	-0.3706
15	61000001	61016569	-0.2862	-0.2682	-0.1584	-0.1529	-0.0216	-0.3824	-0.4079
15	62000001	62016569	-0.2009	-0.1732	-0.171	-0.1332	-0.0434	-0.3426	-0.3085
15	63000001	63016569	-0.2273	-0.1253	-0.0792	-0.1059	-0.0788	-0.3771	-0.3746
15	64000001	64016569	-0.3558	-0.1627	-0.0036	-0.1103	-0.0952	-0.4963	-0.4811
15	65000001	65016569	-0.2805	-0.1541	-0.0334	-0.0594	-0.0951	-0.4122	-0.429
15	66000001	66016569	-0.2602	-0.2399	-0.2237	-0.1895	-0.1282	-0.3276	-0.3698
15	67000001	67016569	-0.2967	-0.1707	-0.1411	-0.1345	-0.0864	-0.5087	-0.5308
15	68000001	68016569	-0.2649	-0.1831	-0.1268	-0.1372	-0.077	-0.3551	-0.3315
[truncated: 478 more rows]

## Sheet: Fig S3
CENTER	SAMPLE	COHORT	PATIENT	FOCUS	GLEASON	GRADE GROUP	STAGE	EPE	SVI	LVI	CRIBRIFORM	SOLID	SINGLE CELLS	COMEDONECROSIS	DUCTAL	INTRADUCTAL	TREATMENT EFFECT
Vienna	PR-351	Multifocal/LN	Pt1	P1	4+5	5	T3a	Y	N	N	Y	N	Y	N	Y	N	Y
Vienna	PR-352	Multifocal/LN	Pt1	P2	4+5	5	T3a	Y	N	N	Y	Y	N	N	Y	N	N
Vienna	PR-353	Multifocal/LN	Pt1	P3	4+5	5	T3b	Y	Y	Y	N	N	Y	N	N	N	Y
Vienna	PR-354	Multifocal/LN	Pt1	P4	5+4	5	T2	N	N	N	N	N	Y	N	N	N	Y
Vienna	PR-355	Multifocal/LN	Pt1	P5	3+4	2	T2	N	N	N	N	N	N	N	N	N	N
Vienna	PR-356	Multifocal/LN	Pt1	LN1	4+4	4	N/A	N/A	N/A	N/A	Y	N	N	N	N	N/A	N
Vienna	PR-357	Multifocal/LN	Pt1	LN2	4+4	4	N/A	N/A	N/A	N/A	Y	N	N	N	N	N/A	N
Vienna	PR-358	Multifocal/LN	Pt1	C	N/A	N/A	N/A	N/A	N/A	N/A	N/A	N/A	N/A	N/A	N/A	N/A	N/A
CENTER	SAMPLE	COHORT	PATIENT	FOCUS	GLEASON	GRADE GROUP	STAGE	EPE	SVI	LVI	CRIBRIFORM	SOLID	SINGLE CELLS	COMEDONECROSIS	DUCTAL	INTRADUCTAL	TREATMENT EFFECT
Milan	PR-922	Multifocal/LN	Pt33	P1	3+3	1	T2	N	N	N	N	N	N	N	N	N	N
Milan	PR-923	Multifocal/LN	Pt33	P2	4+5	5	T2	N	N	N	Y	N	Y	N	N	Y	N
Milan	PR-924	Multifocal/LN	Pt33	P3	4+5	5	T2	N	N	N	Y	N	Y	N	N	N	N
Milan	PR-925	Multifocal/LN	Pt33	P4	5+3	4	T2	N	N	N	N	N	Y	N	N	N	N
Milan	PR-929	Multifocal/LN	Pt33	P8	5+4	5	T2	N	N	N	N	N	Y	N	N	N	N
Milan	PR-930	Multifocal/LN	Pt33	LN1	4+4	4	N/A	N/A	N/A	N/A	Y	N	N	N	N	N/A	N/A
Milan	PR-937	Multifocal/LN	Pt33	P5	4+5	5	T2	N	N	N	N	N	Y	N	N	N	N
Milan	PR-938	Multifocal/LN	Pt33	P6	4+4	5	T2	N	N	N	Y	N	N	N	N	N	N
Milan	PR-939	Multifocal/LN	Pt33	P7	4+5	5	T2	N	N	N	Y	N	Y	N	N	N	N
CENTER	SAMPLE	COHORT	PATIENT	FOCUS	GLEASON	GRADE GROUP	STAGE	EPE	SVI	LVI	CRIBRIFORM	SOLID	SINGLE CELLS	COMEDONECROSIS	DUCTAL	INTRADUCTAL	TREATMENT EFFECT
Michigan	PR-10001	Multifocal/LN	Pt41	P1	4+5	5	T3a	Y	N	Y	Y	N	Y	N	N	Y	N
Michigan	PR-10002	Multifocal/LN	Pt41	P2	4+5	5	T2	N	N	N	Y	N	Y	N	N	N	N
Michigan	PR-10003	Multifocal/LN	Pt41	P3	3+3	1	T2	N	N	N	N	N	N	N	N	N	N
Michigan	PR-10004	Multifocal/LN	Pt41	P4	3+4	2	T2	N	N	N	N	N	N	N	N	N	N
Michigan	PR-10005	Multifocal/LN	Pt41	LN1	4+4	4	N/A	N/A	N/A	N/A	Y	N	N	N	N	N/A	N/A
			Cellular Prevalence								Cancer Cell Fraction (CCF)
Node	SSMs	CNVs	P1	P2	P3	P4	P5	LN1	LN2		P1	P2	P3	P4	P5	LN1	LN2
0	0	0	1	1	1	1	1	1	1		0	0	0	0	0	0	0
1	2	0	0.99	0.908	0.992	0.987	0.941	0.985	0.994		1	1	1	1	1	1	1
2	2	6	0.957	0.547	0.004	0.004	0.005	0.963	0.952		0.966	0.602	0.004	0.005	0.005	0.978	0.958
3	0	2	0.004	0.008	0.002	0.003	0.002	0.954	0.945		0.005	0.008	0.003	0.003	0.003	0.969	0.95
4	0	2	0.001	0.002	0	0	0.001	0.004	0.915		0.001	0.002	0	0	0.001	0.004	0.92
5	0	2	0.001	0.004	0.001	0.001	0.001	0.861	0.004		0.001	0.004	0.001	0.001	0.001	0.874	0.004
6	0	8	0.943	0.001	0	0.001	0	0.001	0.001		0.953	0.001	0	0.001	0	0.001	0.001
7	0	2	0.003	0.005	0.916	0.934	0.005	0.005	0.003		0.003	0.006	0.924	0.947	0.005	0.005	0.003
8	0	2	0.001	0.001	0.644	0.532	0.001	0.001	0.001		0.001	0.001	0.649	0.539	0.001	0.001	0.001
9	1	0	0.002	0.023	0.005	0.003	0.059	0.001	0.002		0.002	0.025	0.005	0.003	0.063	0.001	0.002
Fig S3b
			Cellular Prevalence										Cancer Cell Fraction (CCF)
Node	SSMs	CNVs	P1	P2	P3	P4	P5	P6	P7	P8	LN1		P1	P2	P3	P4	P5	P6	P7	P8	LN1
0	0	0	1	1	1	1	1	1	1	1	1		0	0	0	0	0	0	0	0	0
1	4	10	0.022	0.948	0.934	0.068	0.037	0.948	0.031	0.023	0.936		0.119	0.979	0.962	0.352	0.186	0.975	0.145	0.131	0.967
2	0	10	0.006	0.559	0.895	0.029	0.014	0.93	0.008	0.011	0.021		0.031	0.578	0.922	0.153	0.07	0.956	0.036	0.062	0.022
3	0	6	0.003	0.374	0.598	0.016	0.007	0.236	0.004	0.006	0.011		0.015	0.387	0.617	0.085	0.036	0.243	0.019	0.036	0.012
4	0	4	0.001	0.1	0.156	0.004	0.002	0.644	0.002	0.001	0.004		0.004	0.104	0.161	0.022	0.008	0.662	0.009	0.006	0.004
5	0	2	0.009	0.382	0.022	0.028	0.016	0.013	0.018	0.009	0.889		0.047	0.395	0.023	0.145	0.079	0.013	0.084	0.052	0.919
6	1	0	0.104	0.014	0.032	0.064	0.11	0.019	0.123	0.096	0.025		0.561	0.015	0.033	0.334	0.551	0.019	0.577	0.556	0.026
Fig S3c
			Cellular Prevalence						Cancer Cell Fraction (CCF)
Node	SSMs	CNVs	P1	P2	P3	P4	LN1		P1	P2	P3	P4	LN1
0	0	0	1	1	1	1	1		0	0	0	0	0
1	0	5	0.002	1	0.001	0.999	0.984		1	1	1	1	1
2	1	2	0.001	0.57	0	0.232	0.425		0.332	0.57	0.124	0.232	0.432
3	1	0	0	0.07	0	0.147	0.086		0.174	0.07	0.203	0.147	0.087
4	1	0	0	0	0	0	0		0.101	0	0.16	0	0

## Sheet: Fig S4
CENTER	SAMPLE	COHORT	PATIENT	FOCUS	GLEASON	GRADE GROUP	STAGE	EPE	SVI	LVI	CRIBRIFORM	SOLID	SINGLE CELLS	COMEDONECROSIS	DUCTAL	INTRADUCTAL	TREATMENT EFFECT
Vienna	PR-359	Multifocal/LN	Pt2	P1	4+5	5	T3a	Y	N	Y	N	Y	Y	N	N	N	N
Vienna	PR-360	Multifocal/LN	Pt2	P2	5+4	5	T2	N	N	N	N	Y	Y	N	N	N	N
Vienna	PR-361	Multifocal/LN	Pt2	P3	5+5	5	T3a	Y	N	N	N	Y	N	N	N	N	N
Vienna	PR-362	Multifocal/LN	Pt2	P4	5+4	5	T3a	Y	N	N	Y	Y	N	N	N	N	N
Vienna	PR-363	Multifocal/LN	Pt2	LN1	4+4	4	N/A	N/A	N/A	N/A	Y	N	N	N	N	N/A	N
Vienna	PR-364	Multifocal/LN	Pt2	LN2	4+5	5	N/A	N/A	N/A	N/A	Y	Y	Y	N	N	N/A	N
Vienna	PR-365	Multifocal/LN	Pt2	C	N/A	N/A	N/A	N/A	N/A	N/A	N/A	N/A	N/A	N/A	N/A	N/A	N/A

## Sheet: Fig S5
CENTER	SAMPLE	COHORT	PATIENT	FOCUS	GLEASON	GRADE GROUP	STAGE	EPE	SVI	LVI	CRIBRIFORM	SOLID	SINGLE CELLS	COMEDONECROSIS	DUCTAL	INTRADUCTAL	TREATMENT EFFECT
Vienna	PR-372	Multifocal/LN	Pt4	P1	5+4	5	T3a	Y	N	N	Y	Y	N	N	Y	N	N
Vienna	PR-373	Multifocal/LN	Pt4	P2	5+4	5	T3a+	Y	N	N	Y	Y	N	N	N	N	N
Vienna	PR-374	Multifocal/LN	Pt4	P3	4+5	5	T2	N	N	N	Y	N	Y	N	N	Y	N
Vienna	PR-375	Multifocal/LN	Pt4	P4	4+4	4	T2	N	N	N	Y	N	N	N	N	N	N
Vienna	PR-376	Multifocal/LN	Pt4	LN1	4+4	4	N/A	N/A	N/A	N/A	Y	N	Y	N	Y	N/A	N
Vienna	PR-377	Multifocal/LN	Pt4	LN2	4+5	5	N/A	N/A	N/A	N/A	Y	Y	Y	N	Y	N/A	N
Vienna	PR-378	Multifocal/LN	Pt4	C	N/A	N/A	N/A	N/A	N/A	N/A	N/A	N/A	N/A	N/A	N/A	N/A	N/A

## Sheet: Fig S6
CENTER	SAMPLE	COHORT	PATIENT	FOCUS	GLEASON	GRADE GROUP	STAGE	EPE	SVI	LVI	CRIBRIFORM	SOLID	SINGLE CELLS	COMEDONECROSIS	DUCTAL	INTRADUCTAL	TREATMENT EFFECT
Milan	PR-900	Multifocal/LN	Pt30	P1	3+4	2	T2	N	N	N	N	N	N	N	N	N	N
Milan	PR-901	Multifocal/LN	Pt30	P2	4+3	3	T2	N	N	N	Y	N	N	N	N	N	N
Milan	PR-902	Multifocal/LN	Pt30	P3	4+5	5	T2	N	N	N	Y	Y	N	N	N	Y	N
Milan	PR-903	Multifocal/LN	Pt30	P4	3+4	2	T2	N	N	N	N	N	N	N	N	N	N
Milan	PR-904	Multifocal/LN	Pt30	P5	3+4	2	T2	N	N	N	N	N	N	N	N	N	N
Milan	PR-905	Multifocal/LN	Pt30	P6	4+4	4	T2	N	N	N	N	N	N	N	N	N	N
Milan	PR-906	Multifocal/LN	Pt30	P7	4+5	5	T2	N	N	N	Y	Y	N	N	N	Y	N
Milan	PR-907	Multifocal/LN	Pt30	LN1	3+4	2	N/A	N/A	N/A	N/A	N	N	N	N	N	N/A	N/A
Milan	PR-908	Multifocal/LN	Pt30	LN2	4+3	3	N/A	N/A	N/A	N/A	Y	N	N	N	N	N/A	N/A

## Sheet: Fig S7
CENTER	SAMPLE	COHORT	PATIENT	FOCUS	GLEASON	GRADE GROUP	STAGE	EPE	SVI	LVI	CRIBRIFORM	SOLID	SINGLE CELLS	COMEDONECROSIS	DUCTAL	INTRADUCTAL	TREATMENT EFFECT
Milan	PR-926	Multifocal/LN	Pt34	P7	3+4	2	T2	N	N	N	Y	N	N	N	N	Y	N
Milan	PR-927	Multifocal/LN	Pt34	P8	4+5	5	T3a	Y	N	N	Y	N	N	Y	N	Y	N
Milan	PR-928	Multifocal/LN	Pt34	P9	4+5	5	T2	N	N	N	Y	N	Y	N	N	Y	N
Milan	PR-931	Multifocal/LN	Pt34	P1	4+3	3	T2	N	N	N	Y	N	N	N	N	Y	N
Milan	PR-932	Multifocal/LN	Pt34	P2	4+3	3	T2	N	N	N	Y	N	N	N	N	N	N
Milan	PR-933	Multifocal/LN	Pt34	P3	5+4	5	T2	N	N	N	N	N	Y	N	N	N	N
Milan	PR-934	Multifocal/LN	Pt34	P4	4+5	5	T3a	Y	N	Y	Y	N	Y	N	N	N	N
Milan	PR-935	Multifocal/LN	Pt34	P5	5+4	5	T2	N	N	N	N	N	Y	N	N	N	N
Milan	PR-936	Multifocal/LN	Pt34	P6	5+4	5	T2	N	N	N	N	N	Y	N	N	N	N
Milan	PR-940	Multifocal/LN	Pt34	LN1	4+5	5	N/A	N/A	N/A	N/A	Y	N	N	Y	N	N/A	N/A
Milan	PR-941	Multifocal/LN	Pt34	LN2	4+5	5	N/A	N/A	N/A	N/A	Y	N	N	Y	N	N/A	N/A
Milan	PR-942	Multifocal/LN	Pt34	LN3	4+5	5	N/A	N/A	N/A	N/A	Y	N	N	Y	N	N/A	N/A

## Sheet: Fig S8
CENTER	SAMPLE	COHORT	PATIENT	FOCUS	GLEASON	GRADE GROUP	STAGE	EPE	SVI	LVI	CRIBRIFORM	SOLID	SINGLE CELLS	COMEDONECROSIS	DUCTAL	INTRADUCTAL	TREATMENT EFFECT
Milan	PR-965	Multifocal/LN	Pt38	P1	3+3	1	T2	N	N	N	N	N	N	N	N	N	N
Milan	PR-966	Multifocal/LN	Pt38	P2	3+4	2	T2	N	N	N	N	N	N	N	N	N	N
Milan	PR-967	Multifocal/LN	Pt38	P3	4+5	5	T2	N	N	N	N	N	Y	N	N	N	N
Milan	PR-968	Multifocal/LN	Pt38	P4	3+4	2	T2	N	N	N	Y	N	N	N	N	N	N
Milan	PR-969	Multifocal/LN	Pt38	P5	4+3	3	T2	N	N	N	Y	N	N	N	N	Y	Y
Milan	PR-970	Multifocal/LN	Pt38	P6	4+4	3	T2	N	N	N	Y	N	N	N	N	N	N
Milan	PR-971	Multifocal/LN	Pt38	P7	4+5	5	T3a	Y	N	N	Y	Y	N	Y	N	Y	N
Milan	PR-972	Multifocal/LN	Pt38	LN1	4+3	3	N/A	N/A	N/A	N/A	N	N	N	N	N	N/A	N/A

[truncated: 2 more sheets: Fig S9, Fig S10]
